# Supplementary material for: Reconstruction of a Global Transcriptional Regulatory Network for Control of Lipid Metabolism in Yeast by Using Chromatin Immunoprecipitation with Lambda Exonuclease Digestion
Source: mSystems. 2018 Jul 31;3(4):e00215-17. doi: 10.1128/mSystems.00215-17 (PMC6068829; doi:10.1128/mSystems.00215-17)
Supplement: DATA SET S1 [file sys004182252sd1.xlsx]

## Sheet: Table S1 Ino2
Gene	Peakloci_N-lim	Log2_N-lim	Motif_N-lim	Direction_N-lim	Distance_to_ATG_N-lim	Peakloci_Et-lim	Log2_Et-lim	Motif_Et-lim	Direction_Et-lim	Distance_to_ATG_Et-lim	Peakloci_Ox,Glu-lim	Log2_Ox,Glu-lim	Motif_Ox,Glu-lim	Direction_Ox,Glu-lim	Distance_to_ATG_Ox,Glu-lim	Peakloci_Glu-lim	Log2_Glu-lim	Motif_Glu-lim	Direction_Glu-lim	Distance_to_ATG_Glu-lim
15S_RRNA
21S_RRNA
AAC1
AAC3	II:415588	1.12856	AGCATGT	-	395	II:415457	1.43845	TGGCATG	-	526						II:415457	1.11942	CATGCCA	+	526
AAD10
AAD14
AAD15
AAD16
AAD3
AAD4
AAD6
AAH1
AAP1
AAR2
AAT1
AAT2
ABD1
ABF1
ABF2
ABM1
ABP1
ABP140
ABZ1
ABZ2
ACA1						V:242225	1.50868	--------	*	-725						V:242329	1.86762	CTCCACA	+	-829
ACB1
ACC1	XIV:662082	4.11721	--------	*	-709	XIV:662070	8.06088	--------	*	-697	XIV:662073	4.84963	--------	*	-700	XIV:662073	8.27185	--------	*	-700
ACE2
ACF2
ACF4
ACH1						II:193786	3.70126	--------	*	336						II:193775	2.0417	--------	*	347
ACK1
ACM1
ACN9
ACO1
ACO2
ACP1
ACS1						I:45525	2.51256	CATGTGA	+	-504						I:45525	1.24525	TCACATG	-	-504
ACS2
ACT1
ADA2
ADD37
ADD66
ADE1
ADE12						XIV:233889	1.02956	GCACGTG	-	524
ADE13
ADE16
ADE17
ADE2
ADE3						VII:905476	4.1871	--------	*	458						VII:905493	3.85528	--------	*	441
ADE4
ADE5
ADE6
ADE8
ADF1
ADH1
ADH2
ADH3						XIII:434453	3.57091	CAGCATG	-	335	XIII:434460	2.46252	CATGCGC	+	328	XIII:434460	2.95539	CATGCGC	+	328
ADH4
ADH5
ADH6
ADH7
ADI1						XIII:283085	3.32347	--------	*	1017						XIII:283057	3.42467	CATGCCA	-	1045
ADK1
ADK2
ADO1	X:623409	3.86271	ATGTGAA	-	172	X:623409	6.49789	CATGTGA	-	172						X:623409	5.71423	TCACATG	+	172
ADP1						III:137410	3.15484	GCATGTG	-	-538						III:137410	3.15168	CACATGC	+	-538
ADR1						IV:894284	5.12299	AGCATGT	-	751	IV:894284	3.74529	ACATGCT	+	751	IV:894329	4.1828	CATGCGG	+	706
ADY2						III:133555	4.8851	CATGTGA	-	-432						III:133555	3.55932	TCACATG	+	-432
ADY3
ADY4
AEP1
AEP2
AEP3
AFG1
AFG2
AFG3						V:192245	2.1697	CGCACGT	-	-458	V:192032	1.96288	CACGTGC	+	-245	V:192032	1.8083	CACGTGC	+	-245
AFI1
AFR1
AFT1
AFT2
AGA1
AGA2
AGC1
AGE1
AGE2
AGP1
AGP2
AGP3
AGX1
AHA1
AHC1						XV:377975	1.41473	GCATGTG	+	-264
AHC2
AHP1	XII:368379	2.90906	--------	*	402	XII:368375	4.2367	CATGTGC	-	406	XII:368375	2.1114	GCACATG	+	406	XII:368375	4.56924	GCACATG	+	406
AHT1
AI1
AI2
AI3
AI4
AI5_ALPHA
AI5_BETA
AIF1
AIM1
AIM10
AIM11
AIM13
AIM14
AIM17
AIM18
AIM19
AIM2
AIM20
AIM21
AIM22
AIM23
AIM24
AIM25
AIM26
AIM27
AIM29
AIM3
AIM31
AIM32
AIM33
AIM34
AIM36
AIM37
AIM38						XIV:663965	1.06915	--------	*	305
AIM39
AIM4
AIM41
AIM43
AIM44
AIM45
AIM46
AIM5
AIM6
AIM7
AIM9
AIP1
AIR1
AIR2
AKL1
AKR1
AKR2
ALA1
ALB1
ALD2
ALD3
ALD4						XV:1039671	3.56251	--------	*	169						XV:1039672	3.41049	--------	*	168
ALD5						V:303643	2.47407	CGCACGT	-	387						V:303643	2.06454	ACGTGCG	+	387
ALD6						XVI:432078	4.5668	--------	*	510						XVI:432070	3.34422	--------	*	518
ALE1
ALF1
ALG1
ALG11
ALG12
ALG13
ALG14
ALG2
ALG3
ALG5
ALG6
ALG7
ALG8
ALG9
ALK1
ALK2
ALO1
ALP1
ALR1
ALR2
ALT1
ALT2
ALY1
ALY2
AMA1
AMD1
AMD2
AME1
AMN1
AMS1
ANB1						X:526201	4.12013	GCATGTG	+	-821	X:526201	1.88518	CACATGC	-	-821	X:526201	3.10387	CACATGC	-	-821
ANP1						V:85373	2.42954	ATGTGCG	-	-822						V:85173	2.371	ATGCCAC	-	-622
ANS1
ANT1
AOS1
APA1
APA2
APC1
APC11
APC2
APC4
APC5
APC9
APD1
APE2
APE3
APE4
API2
APJ1
APL1
APL2
APL3
APL4						XVI:627728	2.27614	CATGTGA	-	-762						XVI:627728	1.03196	TCACATG	+	-762
APL5
APL6
APM1
APM2
APM3
APM4
APN1
APN2
APP1
APQ12
APQ13
APS1
APS2						X:545565	1.38339	GTGCATG	+	-391
APS3
APT1
APT2
AQR1						XIV:503417	1.08563	--------	*	307
AQY1						XVI:921316	2.70111	--------	*	544						XVI:920979	2.43477	--------	*	881
AQY2						XII:36831	1.81742	GAGCATG	-	-471
ARA1
ARA2						XIII:353135	1.44652	CGCATGT	-	-1163
ARB1
ARC1
ARC15
ARC18
ARC19
ARC35
ARC40
ARD1
ARE1
ARE2
ARF1
ARF2
ARF3
ARG1	XV:218784	2.14035	--------	*	427	XV:218785	3.90981	CCATGTG	-	426	XV:218769	1.96351	TTTTCAC	+	442	XV:218785	4.86963	CACATGG	+	426
ARG2
ARG3
ARG4						VIII:141539	1.43093	CATGTGA	-	-138						VIII:141539	1.70911	TCACATG	+	-138
ARG5						V:295272	1.39665	--------	*	138
ARG7
ARG8
ARG80
ARG81
ARG82
ARH1
ARI1
ARK1
ARL1
ARL3
ARN1
ARN2
ARO1
ARO10
ARO2
ARO3
ARO4
ARO7
ARO8
ARO80
ARO9						VIII:375189	1.4298	GCACGTG	+	520						VIII:375189	1.00432	CACGTGC	-	520
ARP1
ARP10
ARP2
ARP3
ARP4
ARP5
ARP6
ARP7
ARP8
ARP9
ARR1
ARR2
ARR3
ART10
ART5
ARV1
ARX1
ASA1
ASC1
ASE1
ASF1						X:195473	2.53089	GCACGTG	-	814	X:195473	2.09903	CACGTGC	+	814	X:195473	1.56876	CACGTGC	+	814
ASF2
ASG1
ASG7
ASH1
ASI1
ASI2
ASI3
ASK1
ASK10											VII:678534	1.54592	TTTTCAC	+	161
ASM4
ASN1						XVI:822298	1.58895	--------	*	322
ASN2
ASP1
ASP3-1
ASP3-2
ASP3-3
ASP3-4
ASR1
AST1
AST2
ATC1
ATE1
ATF1
ATF2											VII:850584	2.23143	TTTTCAC	+	-149	VII:850584	1.55954	--------	*	-149
ATG1
ATG10
ATG11
ATG12
ATG13
ATG14
ATG15
ATG16
ATG17
ATG18
ATG19
ATG2
ATG20
ATG21
ATG22
ATG23
ATG26
ATG27
ATG29
ATG3
ATG32
ATG33						XII:839530	2.53471	ATGTGCA	+	791	XII:839532	1.02538	--------	*	789	XII:839537	1.88432	GCGCACA	+	784
ATG34
ATG4
ATG5
ATG7
ATG8
ATG9
ATH1
ATM1
ATO2						XIV:634134	1.60426	GCCATGT	+	-279
ATO3						IV:1242478	2.67609	GGCATAT	-	-448						IV:1242601	3.3598	CACAAGC	+	-571
ATP1
ATP10
ATP11
ATP12
ATP14						XII:723536	1.10125	--------	*	-1164
ATP15
ATP16
ATP17
ATP18
ATP19
ATP2						X:647165	2.18767	GCATATG	-	442						X:647165	2.54814	CATATGC	+	442
ATP20
ATP22
ATP23
ATP25
ATP3
ATP4
ATP5						IV:1059404	1.6098	GCATATG	+	-591						IV:1059404	1.06198	CATATGC	+	-591
ATP6
ATP7
ATP8
ATR1
ATS1
ATX1
ATX2
AUA1
AUR1
AUS1																XV:349143	1.35282	GCACATG	-	536
AVL9
AVO1
AVO2
AVT1
AVT2
AVT3
AVT4	XIV:434681	2.16957	GCATGTG	-	318	XIV:434681	3.65265	GCATGTG	-	318	XIV:434681	1.7876	CACATGC	+	318	XIV:434681	2.68125	CACATGC	+	318
AVT5
AVT6
AVT7
AXL1
AXL2
AYR1
AYT1
AZF1
AZR1
BAG7
BAP2						II:376105	1.77319	ATGTGCC	-	-416						II:376105	1.59479	GGCACAT	+	-416
BAP3	IV:551210	1.09058	GGCATGT	+	-635
BAR1
BAS1
BAT1
BAT2						X:705286	1.38145	--------	*	458
BBC1
BBP1
BCD1
BCH1
BCH2
BCK1
BCK2
BCP1
BCS1
BCY1						IX:292003	2.0467	TGTGCTC	-	-335						IX:292118	1.54607	CATGCCA	-	-450
BDF1						XII:921784	1.2722	--------	*	-189
BDF2
BDH1
BDH2
BDP1
BDS1						XV:5818	1.70323	GCATATG	+	357
BEM1
BEM2
BEM3
BEM4
BER1
BET1
BET2
BET3
BET4
BET5
BFA1
BFR1
BFR2						IV:1059404	1.6098	GCATATG	+	223						IV:1059404	1.06198	CATATGC	+	223
BGL2
BI2
BI3
BI4
BIG1
BIK1
BIM1
BIO2						VII:1065179	1.35185	--------	*	-240
BIO3
BIO4
BIO5
BIR1
BIT2
BIT61
BLI1
BLM10
BLS1
BMH1
BMH2
BMS1
BNA1
BNA2						X:578392	2.30165	GAATGTG	-	468
BNA3
BNA4
BNA5
BNA6
BNA7
BNI1
BNI4
BNI5
BNR1
BNS1
BOI1
BOI2
BOP2
BOP3
BOR1
BOS1
BPH1																III:178425	1.98214	CGTGCTG	+	1095
BPL1
BPT1
BRE1
BRE2
BRE4
BRE5
BRF1
BRL1
BRN1
BRO1
BRP1
BRR1
BRR2
BRR6
BRX1
BSC1	IV:386052	1.24312	--------	*	-466	IV:386050	3.34246	CATGTGC	+	-464	IV:386050	2.14261	GCACATG	-	-464	IV:386050	3.53608	GCACATG	-	-464
BSC2	IV:1011743	4.18899	--------	*	509	IV:1011741	6.60039	GCATATG	+	511	IV:1011741	3.06046	TTTTTCA	-	511	IV:1011741	6.59789	CATATGC	-	511
BSC3
BSC4
BSC5
BSC6
BSD2
BSP1
BST1
BTN2
BTS1
BTT1
BUB1
BUB2
BUB3
BUD13
BUD14
BUD16
BUD17
BUD19
BUD2
BUD20
BUD21
BUD22
BUD23
BUD25
BUD26
BUD27						VI:90688	1.99567	CATGTGA	+	298						VI:90688	2.69611	TCACATG	-	298
BUD28
BUD3
BUD30
BUD31																III:228106	1.65159	AGCACAT	+	212
BUD32
BUD4
BUD5
BUD6
BUD7
BUD8
BUD9																VII:576717	1.22737	GCTCATG	-	770
BUG1
BUL1
BUL2
BUR2
BUR6
BXI1
BYE1
BZZ1
CAB1
CAB2
CAB3
CAB4
CAB5
CAC2
CAD1
CAF120
CAF130
CAF16
CAF20
CAF4
CAF40
CAJ1
CAK1
CAM1																XVI:464059	1.24647	ACATGCA	+	342
CAN1
CAP1
CAP2
CAR1						XVI:339722	1.24154	--------	*	222						XVI:339726	1.39364	GTGCTGC	+	218
CAR2						XII:1012262	1.76948	ATGTGCG	+	239
CAT2
CAT5
CAT8
CAX4
CBC2
CBF1
CBF2	VII:766291	4.08128	--------	*	1138	VII:766288	6.03371	GCATGCG	+	1141	VII:766289	4.48361	--------	*	1140	VII:766288	5.22949	CGCATGC	-	1141
CBF5
CBK1
CBP1
CBP2
CBP3
CBP4
CBP6
CBR1
CBS1
CBS2
CBT1
CCA1
CCC1
CCC2
CCE1
CCH1
CCL1
CCM1
CCP1
CCR4
CCS1
CCT2
CCT3
CCT4
CCT5
CCT6						IV:835949	1.4336	TGTGCGC	-	472						IV:835949	2.06554	GCGCACA	+	472
CCT7
CCT8
CCW12						XII:370655	4.26641	--------	*	-558						XII:370657	2.44832	--------	*	-560
CCW14
CCZ1
CDA1
CDA2
CDC1
CDC10
CDC11
CDC12
CDC123
CDC13
CDC14
CDC15
CDC16
CDC19
CDC20						VII:289469	2.40887	GCATGCG	+	340	VII:289469	2.26945	--------	*	340	VII:289469	2.42237	CGCATGC	-	340
CDC21
CDC23
CDC24
CDC25
CDC26						VI:225953	1.09768	ATGGGCC	-	1010
CDC27
CDC28
CDC3
CDC31
CDC33
CDC34
CDC36
CDC37
CDC39
CDC4
CDC40
CDC42
CDC43
CDC45
CDC48						IV:238810	2.43272	ATGTGAA	-	-147	IV:238810	1.40801	TTCACAT	+	-147	IV:238796	1.8398	--------	*	-133
CDC5
CDC50
CDC53
CDC55
CDC6
CDC60
CDC65
CDC7
CDC73
CDC8
CDC9
CDD1
CDH1
CDS1	II:297898	4.17347	ATGTGAA	-	-157	II:297892	7.00602	--------	*	-151	II:297898	4.85419	TCACATG	+	-157	II:297887	6.15765	--------	*	-146
CEF1
CEG1
CEM1
CEP3
CET1
CEX1
CFD1
CFT1
CFT2
CGI121
CGR1
CHA1
CHA4
CHC1
CHD1
CHK1
CHL1
CHL4
CHO1	V:208632	1.63241	ATGTGAA	+	-159	V:208632	2.43333	CATGTGA	+	-159	V:208632	2.53975	TCACATG	-	-159	V:208632	3.59903	TCACATG	-	-159
CHO2	VII:801994	4.23281	--------	*	446	VII:802128	4.59677	GCATATG	+	312	VII:802128	2.95964	--------	*	312	VII:801994	4.24189	CATGCCG	+	446
CHS1						XIV:276087	1.19137	GCATATG	+	415						XIV:276087	1.68787	CATATGC	+	415
CHS2
CHS3
CHS5
CHS6
CHS7
CHZ1
CIA1
CIC1
CIK1
CIN1						XV:989381	3.07767	--------	*	408						XV:989427	2.04219	--------	*	362
CIN2
CIN4
CIN5
CIN8
CIR1
CIR2
CIS1
CIS3						X:123292	2.69196	--------	*	-345						X:123296	1.61438	--------	*	-349
CIT1											XIV:631998	1.68684	CACATGC	-	-938
CIT2						III:122718	3.75566	ATGTGCG	+	-391						III:122718	2.07622	CGCACAT	-	-391
CIT3
CKA1
CKA2
CKB1
CKB2
CKI1						XII:408216	1.96798	--------	*	229						XII:408266	1.28096	--------	*	179
CKS1						II:504616	1.24336	--------	*	238
CLA4
CLB1
CLB2
CLB3
CLB4
CLB5
CLB6
CLC1
CLD1
CLF1
CLG1
CLN1						XIII:661974	3.27797	--------	*	670						XIII:661983	2.81582	--------	*	661
CLN2
CLN3						I:68448	2.49026	AGCACGT	+	-929						I:68448	2.03288	ACGTGCT	-	-929
CLP1
CLU1
CMC1
CMC2
CMC4						XIII:653097	3.39232	GCACGTG	-	-211	XIII:653097	2.09599	CACGTGC	+	-211	XIII:653097	3.07188	CACGTGC	+	-211
CMD1
CMK1
CMK2
CMP2
CMS1
CNA1
CNB1
CNE1
CNL1
CNM67
CNN1
CNS1
COA1
COA2
COA3
COA4
COB
COF1
COG1
COG2
COG3
COG4
COG5
COG6
COG7
COG8
COP1
COQ1
COQ10
COQ2
COQ3
COQ4
COQ5
COQ6
COQ8
COQ9
COR1						II:136134	2.93318	TGCATGT	-	-619						II:136244	1.82355	CATGCCG	-	-729
COS1
COS10
COS111	II:628851	1.12565	ATGTGAA	+	317	II:628640	3.95513	--------	*	528						II:628643	3.46242	--------	*	525
COS12
COS2
COS3
COS4
COS5
COS6
COS7
COS8
COS9
COT1						XV:907937	3.13429	CAGCATG	+	-383
COX1
COX10
COX11
COX12
COX13
COX14
COX15
COX16
COX17
COX18
COX19
COX2
COX20						IV:927047	1.0474	--------	*	-138
COX23
COX3
COX4
COX5A
COX5B
COX6
COX7
COX8
COX9
COY1
CPA1
CPA2
CPD1
CPR1						IV:769280	1.40561	--------	*	-281						IV:769256	1.03154	--------	*	-257
CPR2
CPR3
CPR4
CPR5
CPR6
CPR7
CPR8
CPS1
CPT1	XIV:380981	6.4639	--------	*	-151	XIV:380982	5.62583	--------	*	-152	XIV:380984	5.65485	--------	*	-154	XIV:380986	7.12989	--------	*	-156
CRC1																XV:514739	1.30305	CATGCTT	-	-462
CRD1
CRF1
CRG1
CRH1
CRM1
CRN1
CRP1
CRR1
CRS5
CRT10
CRZ1
CSE1
CSE2
CSE4
CSF1
CSG2
CSH1
CSI1
CSI2						XV:312784	1.6643	CGCATGT	-	-418
CSL4
CSM1
CSM2
CSM3
CSM4
CSN9
CSR1						XII:878121	2.44339	CATGTGA	-	161						XII:878121	2.05929	TCACATG	+	161
CSR2						XVI:627728	2.27614	CATGTGA	-	152						XVI:627728	1.03196	TCACATG	+	152
CST26
CST6
CST9
CTA1
CTF13
CTF18
CTF19						XVI:517317	1.15653	GCATGCG	-	334
CTF3
CTF4
CTF8
CTH1
CTI6
CTK1
CTK2
CTK3
CTL1
CTM1
CTP1
CTR1						XVI:785781	2.56181	GCATATG	+	427						XVI:785781	1.90234	CATATGC	-	427
CTR2
CTR3
CTR86
CTR9
CTS1
CTS2
CTT1						VII:654151	1.97475	CATGTGC	-	483						VII:654151	2.19267	GCACATG	+	483
CUE1
CUE2
CUE3
CUE4						XIII:70299	1.2759	--------	*	-212
CUE5
CUL3
CUP1-1
CUP1-2
CUP2
CUP9						XVI:214751	5.07118	GCTTGTG	+	-790						XVI:214751	3.89648	CACAAGC	-	-790
CUR1
CUS1						XIII:751491	1.60796	CGCTGCA	+	-252						XIII:751591	1.23818	ACATGGG	+	-352
CUS2
CWC15
CWC2
CWC21
CWC22
CWC23
CWC24
CWC25
CWC27
CWH41
CWH43
CWP1						XI:260309	1.81053	GCATGTG	-	823						XI:260309	1.5977	CACATGC	+	823
CWP2						XI:258761	4.18948	--------	*	492	XI:258532	1.78731	ACATGCT	-	721	XI:258532	2.16337	ACATGCT	-	721
CYB2	XIII:167818	2.27885	GCATGTG	+	-511	XIII:167692	1.51788	CATGTGG	-	-385	XIII:167818	1.71427	CACATGC	-	-511	XIII:167692	1.51818	CCACATG	+	-385
CYB5
CYC1						X:526201	4.12013	GCATGTG	+	134	X:526201	1.88518	CACATGC	-	134	X:526201	3.10387	CACATGC	-	134
CYC2
CYC3
CYC7
CYC8						II:466388	3.27657	GCTTGTG	-	-619						II:466388	2.45349	CACAAGC	+	-619
CYK3
CYM1
CYR1
CYS3
CYS4						VII:798283	1.35473	GCATATG	+	260						VII:798283	1.2664	CATATGC	+	260
CYT1						XV:446815	1.46263	ACAGCAT	-	624						XV:446776	1.74816	AGCACAT	-	663
CYT2
DAD1
DAD2
DAD3
DAD4
DAK1
DAK2
DAL1
DAL2
DAL3
DAL4
DAL5
DAL7						IX:415700	1.43861	CATGTGC	-	-1022
DAL80
DAL81
DAL82
DAM1
DAN1											X:710213	1.95751	CACGTGC	-	-507
DAN4
DAP1	XVI:227924	1.56101	CATGTGA	+	390	XVI:227924	3.83355	CATGTGA	+	390	XVI:227924	2.1159	TCACATG	-	390	XVI:227924	3.7774	TCACATG	-	390
DAP2
DAS1
DAS2
DAT1
DBF2
DBF20
DBF4
DBP1
DBP10
DBP2
DBP3
DBP5
DBP6
DBP7
DBP8
DBP9
DBR1
DCC1
DCD1
DCG1
DCI1
DCN1
DCP1
DCP2
DCR2
DCS1
DCS2
DCV1
DCW1
DDC1
DDI1
DDI2
DDI3
DDP1																XV:642592	1.4769	CACGTGC	+	149
DDR2						XV:232235	4.16975	--------	*	-481						XV:232232	3.91507	--------	*	-478
DDR48
DED1
DED81
DEF1
DEG1
DEP1
DER1
DET1
DFG10
DFG16
DFG5
DFM1
DFR1
DGA1
DGK1
DGR1
DGR2
DHH1
DHR2
DIA1
DIA2
DIA3
DIA4
DIB1
DIC1
DID2
DID4
DIE2
DIF1						XII:1012606	3.03777	CATGTGC	-	-584						XII:1012606	2.13957	GCACATG	+	-584
DIG1																XVI:464059	1.24647	ACATGCA	+	-221
DIG2
DIM1
DIN7
DIP2
DIP5
DIS3
DIT1
DIT2
DJP1
DLD1						IV:147935	1.3076	ACAGCAT	-	-347
DLD2
DLD3
DLS1
DLT1
DMA1						VIII:341597	2.05977	--------	*	-239						VIII:341688	1.22385	--------	*	-330
DMA2
DMC1
DML1
DNA2
DNF1
DNF2
DNF3
DNL4
DNM1
DOA1
DOA4
DOC1
DOG1
DOG2
DOM34
DON1
DOP1
DOS2
DOT1
DOT5
DOT6						V:335636	3.82475	--------	*	-449						V:335741	2.11003	TGCAGCG	-	-554
DPB11
DPB2
DPB3
DPB4
DPH1
DPH2
DPH5
DPL1
DPM1
DPP1
DPS1
DRE2
DRS1
DRS2
DSD1
DSE1
DSE2
DSE3
DSE4
DSF1
DSF2						II:251333	1.34068	--------	*	-318						II:251488	1.11357	--------	*	-473
DSK2
DSL1
DSN1
DSS1
DSS4
DST1
DTD1
DTR1
DUG1
DUG2
DUG3
DUN1
DUO1
DUR1
DUR3
DUS1
DUS3						XII:924757	2.53518	--------	*	-310
DUS4
DUT1
DYN1
DYN2
DYN3
DYS1
EAF1
EAF3						XVI:610266	1.2854	CATGTGA	-	-236
EAF5
EAF6
EAF7
EAP1
EAR1
EBP2
EBS1
ECI1
ECL1
ECM1
ECM10
ECM11
ECM12																VIII:148799	1.09714	ACACATG	+	426
ECM13						II:136134	2.93318	TGCATGT	-	554						II:136244	1.82355	CATGCCG	-	444
ECM14
ECM15
ECM16
ECM18
ECM19
ECM2
ECM21
ECM22
ECM23
ECM25
ECM27
ECM29						VIII:38975	1.52732	AGCACGT	+	1109						VIII:38975	1.87833	ACGTGCT	-	1109
ECM3						XV:494583	2.5051	AAGCATG	-	544	XV:494548	2.86823	ACATGCT	-	579	XV:494583	2.32953	CATGCTT	+	544
ECM30
ECM31
ECM32
ECM33						II:392634	4.84307	--------	*	489	II:392628	2.17217	--------	*	495	II:392634	3.22526	--------	*	489
ECM34
ECM38																XII:725149	1.16787	CACATGC	+	920
ECM4
ECM5
ECM7
ECM8
ECM9
ECO1
ECT1
EDC1
EDC2	V:221769	2.11773	GCATGTG	-	870	V:221769	5.07835	GCATGTG	-	870	V:221769	3.93896	CACATGC	+	870	V:221757	5.39962	--------	*	882
EDC3
EDE1
EDS1
EEB1
EFB1						I:141955	3.8824	--------	*	219	I:141864	3.01225	CACGTGC	+	310	I:141864	2.40406	CACGTGC	+	310
EFG1
EFM1
EFR3
EFT1
EFT2						IV:1242478	2.67609	GGCATAT	-	752						IV:1242601	3.3598	CACAAGC	+	629
EGD1						XVI:482173	4.50446	TGGCATG	-	-273	XVI:482173	2.53556	--------	*	-273	XVI:482173	4.43699	CATGCCA	+	-273
EGD2
EGT2
EHD3
EHT1	II:586315	4.05372	GCATGTG	-	-154	II:586315	4.1814	GCATGTG	-	-154	II:586304	4.06858	--------	*	-143	II:586315	4.89354	CACATGC	+	-154
EIS1
EKI1	IV:751418	4.61155	ATGTGAA	+	213	IV:751418	5.4421	GCATGTG	+	213	IV:751418	5.10444	CACATGC	-	213	IV:751418	5.55205	CACATGC	-	213
ELA1
ELC1
ELF1
ELG1
ELM1
ELO1
ELP2
ELP3
ELP4
ELP6
EMC1
EMC2
EMC4
EMC6
EMG1
EMI1
EMI2
EMI5
EMP24
EMP46
EMP47
EMP70
EMT1
EMT2
EMT3
EMT4
EMT5						X:392023	3.17961	GCATGGG	+	-909						X:392002	3.37377	--------	*	-888
EMW1
ENA1						IV:539314	1.92121	GCACGTG	-	-848						IV:539314	2.36289	CACGTGC	+	-848
ENA2
ENA5
ENB1
END3
ENO1	VII:1000227	4.56405	GCATGTG	+	700	VII:1000232	5.34246	--------	*	695	VII:1000227	5.08181	CACATGC	-	700	VII:1000227	5.36116	CACATGC	-	700
ENO2						VIII:450939	1.28741	GCATATG	-	388						VIII:450939	1.1281	CATATGC	+	388
ENP1
ENP2
ENT1
ENT2
ENT3
ENT4
ENT5
ENV10
ENV11
ENV7
ENV9																XV:797241	1.38427	--------	*	-449
EOS1						XIV:478271	3.40328	CATGTGA	+	-240						XIV:478271	3.19001	TCACATG	-	-240
EPL1						VI:90688	1.99567	CATGTGA	+	-344						VI:90688	2.69611	TCACATG	-	-344
EPS1
EPT1						VIII:354663	3.31748	GCTTGTG	-	152	VIII:354663	1.39747	TTTCACA	+	152	VIII:354663	3.30008	CACAAGC	+	152
ERB1
ERC1
ERD1
ERD2
ERF2
ERG1						VII:848919	2.44047	CATGAGC	-	-497						VII:848919	2.97843	GCTCATG	+	-497
ERG10
ERG11						VIII:122645	3.96878	GCCTGTG	-	-963						VIII:122645	3.31519	CACAGGC	+	-963
ERG12
ERG13
ERG2
ERG20						X:104593	3.17133	CATGTGA	-	421	X:104593	3.19055	TCACATG	+	421	X:104593	3.20699	TCACATG	+	421
ERG24
ERG25						VII:610060	1.17274	--------	*	504						VII:610056	1.29172	--------	*	508
ERG26
ERG27
ERG28
ERG3						XII:253599	1.68055	GTGAAGA	+	262
ERG4
ERG5	XIII:302972	3.49348	--------	*	-488	XIII:302990	5.78513	--------	*	-506	XIII:302981	3.78967	--------	*	-497	XIII:302986	4.81079	--------	*	-502
ERG6																XIII:253234	1.47804	CATGCTT	+	-245
ERG7
ERG8
ERG9
ERI1
ERJ5
ERO1
ERP1
ERP2
ERP3
ERP4
ERP5
ERP6
ERR1
ERR2
ERR3						XIII:919527	1.67184	GCATGCG	-	561						XIII:919527	1.11843	CGCATGC	+	561
ERS1
ERT1
ERV1
ERV14
ERV15
ERV2
ERV25
ERV29
ERV41
ERV46
ESA1
ESBP6
ESC1
ESC2
ESC8
ESF1
ESF2
ESP1
ESS1																X:468029	1.16678	GCACATG	+	-997
EST1
EST2
EST3
ETP1
ETR1
ETT1
EUG1
EXG1						XII:728461	2.76371	--------	*	494						XII:728231	1.74807	TCGCATG	-	724
EXG2
EXO1
EXO5
EXO70
EXO84
FAA1	XV:908948	4.77293	ATGTGAA	+	395	XV:908948	6.38379	CATGTGA	+	395	XV:908948	4.17867	TCACATG	-	395	XV:908948	5.79392	TCACATG	-	395
FAA2
FAA3						IX:338866	1.92102	ACGCATG	+	478
FAA4	XIII:758985	1.31719	ATGTGAA	-	822	XIII:758985	3.77332	CATGTGA	-	822	XIII:758985	1.88803	TCACATG	+	822	XIII:758985	3.14367	TCACATG	+	822
FAB1						VI:183945	1.88088	ATGGGCC	-	557						VI:183952	1.50416	ATGGGCC	-	550
FAD1
FAF1						IX:314974	1.24708	GCATGAG	-	119						IX:314974	1.58429	CTCATGC	+	119
FAL1
FAP1
FAP7
FAR1
FAR10
FAR11
FAR3
FAR7
FAR8	XIII:330517	2.70713	ATGTGAA	+	-287	XIII:330517	4.58826	GCATGTG	+	-287	XIII:330517	3.27853	CACATGC	-	-287	XIII:330517	5.29127	CACATGC	-	-287
FAS1	XI:99823	6.72514	--------	*	848	XI:99823	7.60668	--------	*	848	XI:99850	5.90601	--------	*	821	XI:99822	7.57857	--------	*	849
FAS2	XVI:108419	5.18666	ATGTGAA	-	233	XVI:108419	6.98415	GCATGTG	-	233	XVI:108417	6.34817	--------	*	235	XVI:108414	6.84846	--------	*	238
FAT1
FAU1
FBA1
FBP1						XII:875322	1.36289	CTGCATG	-	-531
FBP26
FCF1
FCF2
FCJ1
FCP1
FCY1
FCY2						V:268608	2.79712	GGCATGT	-	-496	V:268608	2.17044	ACATGCC	+	-496	V:268608	2.86608	ACATGCC	+	-496
FCY21
FCY22
FDC1
FDH1
FDH2
FEN1											III:190424	1.60203	TCACATG	+	168	III:190424	1.59756	TCACATG	+	168
FEN2
FES1
FET3
FET4
FET5
FHL1
FHN1						VII:754366	1.18155	GCATGTG	-	360						VII:754366	1.65434	CACATGC	+	360
FIG1
FIG2
FIG4
FIN1
FIP1
FIR1
FIS1
FIT1
FIT2
FIT3
FKH1
FKH2
FKS1
FKS3
FLC1
FLC2						I:45525	2.51256	CATGTGA	+	374						I:45525	1.24525	TCACATG	-	374
FLC3
FLD1
FLO1
FLO10
FLO5
FLO8
FLO9
FLR1
FLX1
FMC1
FMN1
FMO1
FMP10
FMP16
FMP21
FMP23
FMP25
FMP27
FMP30
FMP32
FMP33
FMP37
FMP40																XVI:129937	1.47737	CACATGG	+	225
FMP41
FMP43
FMP45
FMP46
FMP48	VII:592921	3.66697	GCATGTG	+	675	VII:592925	7.92204	--------	*	671						VII:592923	7.61254	--------	*	673
FMP52
FMS1
FMT1
FOB1
FOL1
FOL2
FOL3
FOX2
FPK1
FPR1
FPR2
FPR3
FPR4
FPS1
FRA1
FRA2
FRE1
FRE2
FRE3
FRE4
FRE5
FRE6
FRE7
FRE8
FRK1						XVI:287165	1.91311	CATATGA	+	-1105						XVI:287165	1.09228	TCATATG	-	-1105
FRM2						III:76443	1.35276	CATGTGA	+	-1159						III:76443	1.71765	TCACATG	-	-1159
FRQ1
FRS1
FRS2						VI:95973	3.64267	TGCACGT	+	-964						VI:95652	2.83827	CATGCAC	-	-643
FRT1
FRT2
FSF1
FSH1						VIII:206303	2.21897	CGCATGT	+	159						VIII:206303	1.37651	ACATGCG	-	159
FSH2
FSH3
FTH1
FTR1						V:461977	3.38612	--------	*	-238						V:461938	2.25807	ATGCGCA	+	-199
FUI1						II:140701	2.75028	TGGCATG	+	-442						II:140701	1.87617	CATGCCA	-	-442
FUM1
FUN12
FUN14
FUN19
FUN26
FUN30
FUR1
FUR4
FUS1
FUS2
FUS3
FYV1
FYV10
FYV12
FYV4
FYV5
FYV6
FYV7
FYV8
FZF1
FZO1
GAA1
GAB1
GAC1																XV:671222	3.03547	CATGCAT	-	-982
GAD1
GAL1
GAL10
GAL11
GAL2						XII:289846	2.5508	CATGTGC	+	366
GAL3						IV:463162	1.92383	AGCATGT	-	272
GAL4
GAL7
GAL80
GAL83
GAP1
GAR1
GAS1	XIII:886597	1.39736	--------	*	406	XIII:886586	3.46597	--------	*	417	XIII:886599	2.60734	--------	*	404	XIII:886586	3.46327	--------	*	417
GAS2
GAS3
GAS4
GAS5
GAT1						VI:95802	3.31083	ATGTGAA	+	164						VI:95652	2.83827	CATGCAC	-	314
GAT2						XIII:540622	4.39818	--------	*	577						XIII:540611	3.63027	--------	*	588
GAT3
GAT4
GBP2
GCD1
GCD10
GCD11
GCD14
GCD2
GCD6
GCD7
GCN1
GCN2
GCN20
GCN3
GCN4						V:140514	2.39791	GCATGAG	-	-752						V:140514	1.64906	CTCATGC	+	-752
GCN5
GCR1
GCR2
GCS1
GCV1
GCV2
GCV3
GCY1
GDA1
GDB1
GDE1
GDH1						XV:1043435	4.59667	ATGCATG	+	-394						XV:1043435	3.95946	CATGCAT	-	-394
GDH2
GDH3
GDI1
GDS1						XV:1004383	1.15575	CATGCGA	+	754						XV:1004383	1.14346	TCGCATG	-	754
GDT1
GEA1
GEA2
GEF1
GEM1
GEP3
GEP4
GEP5
GEP7
GET1
GET2
GET3
GET4
GEX1
GEX2
GFA1
GFD1
GFD2
GGA1
GGA2
GGC1
GIC1
GIC2						IV:1080596	2.8397	--------	*	-398						IV:1080579	2.22358	--------	*	-381
GID7
GID8						XIII:540622	4.39818	--------	*	-567						XIII:540611	3.63027	--------	*	-556
GIM3
GIM4
GIM5
GIN4
GIP1
GIP2
GIP3						XVI:297033	2.2154	CATGAGC	-	-387						XVI:297033	1.28889	GCTCATG	+	-387
GIP4
GIR2
GIS1						IV:636051	3.37643	GCACGTG	+	1088						IV:636051	2.32852	CACGTGC	+	1088
GIS2
GIS3
GIS4	XIII:259115	2.64536	--------	*	-700	XIII:259119	4.14655	GCATGAG	+	-704	XIII:259115	3.79881	--------	*	-700	XIII:259119	5.64188	CTCATGC	-	-704
GIT1						III:299122	3.40031	GCACGTG	+	-518	III:299122	2.55934	CACGTGC	+	-518	III:299122	3.91107	CACGTGC	+	-518
GLC3
GLC7
GLC8
GLE1
GLE2
GLG1
GLG2
GLK1						III:50615	1.47462	--------	*	223
GLN1	XVI:641372	5.97414	--------	*	836	XVI:641369	7.17003	--------	*	839	XVI:641372	6.22296	CACGTGC	+	836	XVI:641371	6.68224	--------	*	837
GLN3
GLN4
GLO1
GLO2
GLO3
GLO4
GLR1
GLT1
GLY1						V:69283	2.44919	GCACGTG	-	-492						V:69196	1.97504	CATGCAC	-	-405
GMH1
GNA1
GND1																VIII:470659	1.85244	--------	*	301
GND2
GNP1						IV:1468889	2.48293	--------	*	-446	IV:1468871	1.48517	TTTTTCA	+	-428	IV:1468896	2.78432	--------	*	-453
GNT1
GON7
GOR1
GOS1
GOT1
GPA1
GPA2																V:195017	1.29372	--------	*	151
GPB1
GPB2
GPD1						IV:411468	1.38571	--------	*	357						IV:411505	1.21562	--------	*	320
GPD2						XV:216705	2.0418	CATGTGA	-	421						XV:216705	3.05214	TCACATG	+	421
GPG1
GPH1
GPI1
GPI10
GPI11
GPI12
GPI13
GPI14
GPI15
GPI16
GPI17
GPI18
GPI19
GPI2
GPI8
GPM1
GPM2
GPM3
GPR1
GPT2
GPX1
GPX2
GRC3
GRE1																XVI:129937	1.47737	CACATGG	+	-800
GRE2
GRE3						VIII:323212	2.21011	GCATGTG	-	197						VIII:323212	1.77838	CACATGC	+	197
GRH1
GRR1
GRS1
GRS2
GRX1
GRX2
GRX3
GRX4
GRX5
GRX6						IV:432166	1.20864	GCGCATG	+	164	IV:432166	1.90939	CATGCGC	-	164
GRX7
GRX8
GSC2						VII:547431	5.05891	--------	*	833						VII:547427	5.01204	GGCACAT	-	837
GSF2
GSH1																X:236717	1.28777	CACGTGC	+	-362
GSH2
GSM1
GSP1
GSP2																XV:682269	1.13126	CACATGC	+	-164
GSY1						VI:176767	2.65755	GGCATGT	+	-377	VI:176599	1.74872	--------	*	-209	VI:176767	2.36295	ACATGCC	-	-377
GSY2
GTB1
GTF1
GTO1						VII:798283	1.35473	GCATATG	+	-416						VII:798283	1.2664	CATATGC	+	-416
GTO3
GTR1						XIII:26208	2.83772	GCACGTG	-	722						XIII:26208	2.419	CACGTGC	+	722
GTR2
GTS1
GTT1
GTT2
GTT3						V:123322	3.00474	CGCTGCA	+	335						V:123322	2.71257	TGCAGCG	-	335
GUA1
GUD1
GUF1
GUK1
GUP1
GUP2
GUS1
GUT1						VIII:38823	2.77951	CATGTGA	+	-316						VIII:38823	2.50393	TCACATG	-	-316
GUT2						IX:54040	1.58861	TGTGCCC	-	-333
GVP36
GWT1
GYL1
GYP1
GYP5
GYP6						X:360662	1.74343	CTGCATG	+	-987	X:360600	1.69118	CATGCTG	+	-925	X:360786	1.14241	ACATGCA	+	-1111
GYP7
GYP8						VI:82314	1.42723	--------	*	-403
GZF3
HAA1						XVI:572437	1.38361	CATGTGG	+	581						XVI:572437	1.45696	CCACATG	-	581
HAC1
HAL1
HAL5
HAL9
HAM1
HAP1						XII:645953	1.1769	--------	*	462						XII:645863	1.81983	--------	*	552
HAP2
HAP3
HAP4						XI:231548	2.68156	TGTGCGC	-	679						XI:231548	1.51672	GCGCACA	+	679
HAP5
HAS1
HAT1
HAT2																V:46019	1.64044	TGCACAT	+	1149
HBN1
HBS1
HBT1
HCA4
HCH1
HCM1						III:228684	2.0537	--------	*	626
HCR1
HCS1
HDA1
HDA2
HDA3
HED1
HEF3
HEH2
HEK2
HEM1						IV:927047	1.0474	--------	*	405
HEM12	IV:551210	1.09058	GGCATGT	+	650
HEM13																IV:546208	1.60639	--------	*	434
HEM14
HEM15
HEM2
HEM3
HEM4
HER1
HER2
HES1
HFA1
HFD1
HFI1
HFM1
HGH1
HHF1
HHF2
HHO1
HHT1
HHT2
HHY1						V:42154	2.73181	GTGGCAT	+	498						V:42154	1.84591	ATGCCAC	-	498
HIF1
HIM1
HIP1
HIR1
HIR2
HIR3
HIS1																V:266147	1.028	CATGCTA	+	-363
HIS2
HIS3
HIS4						III:68632	2.75939	--------	*	-300						III:68542	1.85563	CATGCAC	-	-210
HIS5
HIS6						IX:314974	1.24708	GCATGAG	-	-155						IX:314974	1.58429	CTCATGC	+	-155
HIS7
HIT1
HKR1
HLJ1
HLR1
HMF1
HMG1	XIII:119438	2.88827	GCATGTG	+	-541	XIII:119443	5.58023	--------	*	-546	XIII:119438	4.9629	CACATGC	-	-541	XIII:119443	6.95195	--------	*	-546
HMG2
HMI1
HMLALPHA1
HMLALPHA2
HMO1
HMRA1
HMRA2
HMS1	XV:392132	3.16831	GCATGTG	-	-1058	XV:392132	4.86411	GCATGTG	-	-1058	XV:392132	4.38845	CACATGC	+	-1058	XV:392132	5.81671	CACATGC	+	-1058
HMS2	X:703800	2.39111	--------	*	396	X:703799	1.18688	GCACGTG	+	397	X:703804	2.44745	CACGTGC	+	392	X:703799	1.11736	CACGTGC	+	397
HMT1
HMX1
HNM1	VII:364182	2.48941	ATGTGAA	+	-267	VII:364182	2.35887	GCATGTG	+	-267	VII:364182	3.79323	CACATGC	-	-267	VII:364121	3.2093	--------	*	-206
HNT1						IV:239939	4.3013	TGGCATG	-	-334	IV:239940	2.77623	--------	*	-335	IV:239939	4.60334	CATGCCA	+	-334
HNT2
HNT3
HO
HOC1	X:573082	4.79604	GCATGTG	+	899	X:573096	6.28799	GCATATG	+	885						X:573082	6.03683	CACATGC	-	899
HOF1
HOG1						XII:370864	3.25361	GCGCATG	+	756						XII:370864	2.13054	CATGCGC	-	756
HOL1
HOM2
HOM3
HOM6
HOP1
HOP2
HOR2						V:281444	1.30112	CATATGA	+	-763						V:281449	1.18555	TCATATG	+	-768
HOR7						XIII:774446	2.87393	--------	*	306
HOS1
HOS2
HOS3
HOS4
HOT1
HOT13
HPA2
HPA3
HPC2
HPF1
HPM1
HPR1
HPT1
HRA1
HRB1
HRD1
HRD3
HRI1
HRK1						XV:825793	1.6755	GCTTGTG	-	-927						XV:825632	1.43365	ACATGCA	+	-766
HRP1											XV:87402	1.18257	CATGCGC	-	442
HRQ1
HRR25
HRT1
HRT3
HSC82	XIII:632233	2.88468	ATGTGAA	+	122	XIII:632237	4.44088	--------	*	118	XIII:632233	4.21303	CACATGC	-	122	XIII:632233	4.89603	CACATGC	-	122
HSE1
HSF1
HSH155
HSH49	XV:912431	2.926	GCATGTG	-	391	XV:912064	3.09464	--------	*	758	XV:912431	2.96262	CACATGC	+	391	XV:912431	2.72426	CACATGC	+	391
HSK3
HSL1
HSL7						II:504616	1.24336	--------	*	-330
HSM3
HSP10						XV:371548	1.53127	--------	*	-705						XV:371553	2.04352	--------	*	-710
HSP104
HSP12						VI:106695	2.54263	--------	*	561						VI:106637	2.3935	--------	*	619
HSP150
HSP26
HSP30
HSP31
HSP32
HSP33
HSP42						IV:806455	1.54839	TGTGAAG	+	166
HSP60
HSP78
HSP82
HST1
HST2						XVI:527186	1.54641	GCATATG	-	-304
HST3						XV:377975	1.41473	GCATGTG	+	244
HST4
HSV2
HSX1
HTA1																IV:915234	1.13999	CATGCTG	+	296
HTA2						II:236198	1.21406	--------	*	-407						II:236057	1.09815	ACGTGCT	-	-266
HTB1																IV:915234	1.13999	CATGCTG	+	-523
HTB2						II:236198	1.21406	--------	*	294						II:236057	1.09815	ACGTGCT	-	435
HTD2						VIII:230851	1.62826	GCATGTG	+	119						VIII:230851	1.66189	CACATGC	-	119
HTL1
HTS1
HTZ1						XV:304503	4.00771	CATGTGA	-	-521						XV:304503	3.72294	TCACATG	+	-521
HUA1
HUA2
HUB1
HUG1
HUL4
HUL5
HUR1
HUT1
HVG1
HXK1						VI:255504	3.00139	GCACGTG	-	-456	VI:256219	2.6933	CACATGG	-	-1171	VI:255504	3.83265	CACGTGC	+	-456
HXK2
HXT1	VIII:293370	2.6501	--------	*	-746	VIII:293370	2.86689	GCGCATG	+	-746	VIII:293370	2.43133	CATGCGC	+	-746	VIII:293370	1.74183	CATGCGC	+	-746
HXT10
HXT11
HXT12
HXT13						V:23679	1.94163	CATGTGC	-	-449	V:23679	1.33645	GCACATG	+	-449	V:23679	1.2506	GCACATG	+	-449
HXT14
HXT15
HXT16
HXT17
HXT2																XIII:287387	1.8356	--------	*	692
HXT3	IV:1165828	5.59959	--------	*	-1169											IV:1165829	1.43328	CTCATGC	-	-1170
HXT4
HXT5						VIII:297078	4.19484	CAGCATG	+	-632						VIII:296924	3.4702	TGCACAT	-	-478
HXT6	IV:1162101	3.55138	ATGTGAA	+	-782	IV:1161917	5.15242	--------	*	-598	IV:1162107	4.25042	--------	*	-788	IV:1162101	4.96243	TCACATG	-	-782
HXT7
HXT8
HXT9
HYM1
HYP2						V:85373	2.42954	ATGTGCG	-	303						V:85173	2.371	ATGCCAC	-	503
HYR1
IAH1
IBA57
IBD2
ICE2
ICL1
ICL2
ICP55
ICR1
ICS2
ICS3
ICT1
ICY1						XIII:653436	3.78683	CCTGTGC	+	598	XIII:653097	2.09599	CACGTGC	+	937	XIII:653097	3.07188	CACGTGC	+	937
ICY2						XVI:75455	6.31012	GCATGTG	+	-737	XVI:75455	2.9983	CACATGC	-	-737	XVI:75455	5.33013	CACATGC	-	-737
IDH1						XIV:559476	1.07731	GCACGTG	-	-475
IDH2						XV:579920	1.93051	--------	*	330						XV:579929	1.13126	TCATGCC	-	321
IDI1
IDP1
IDP2
IDP3
IDS2						X:143077	2.00741	GCGCATG	-	215						X:143077	2.44496	CATGCGC	+	215
IES1
IES2
IES3
IES4
IES5	V:342424	2.10936	ATGTGAA	-	431	V:342424	5.73171	ATGTGAA	-	431						V:342413	4.14555	--------	*	442
IES6						V:69283	2.44919	GCACGTG	-	474						V:69196	1.97504	CATGCAC	-	561
IFA38
IFH1
IFM1
IGD1						VI:183272	2.60604	TGCATGT	+	-412						VI:183272	2.92951	ACATGCA	-	-412
IGO1
IGO2
IKI1
IKI3
IKS1
ILM1
ILS1
ILV1
ILV2
ILV3
ILV5						XII:839530	2.53471	ATGTGCA	+	-278	XII:839532	1.02538	--------	*	-280	XII:839537	1.88432	GCGCACA	+	-285
ILV6
IMA1
IMA2
IMA3
IMA4
IMA5
IMD1
IMD2	VIII:553832	1.03816	ATGTGAA	+	564	VIII:553939	1.70722	CATATGA	+	457	VIII:553832	1.90689	TTCACAT	-	564	VIII:553939	1.17185	TCATATG	-	457
IMD3
IMD4
IME1						X:606767	3.33801	GCGCATG	-	-1117						X:606809	2.37859	--------	*	-1159
IME2						X:220342	1.22002	--------	*	1048
IME4
IMG1
IMG2
IMH1
IML1											X:683605	1.46341	TTTCACA	-	962
IML2
IML3
IMO32
IMP1
IMP2
IMP2'
IMP3
IMP4
IMT1
IMT2						XVI:339722	1.24154	--------	*	-804						XVI:339726	1.39364	GTGCTGC	+	-808
IMT3
IMT4
INH1																IV:134880	2.05356	--------	*	299
INM1
INM2
INN1
INO1	X:136170	4.23992	ATGTGAA	-	-238	X:136211	7.37809	--------	*	-279	X:136189	5.12061	--------	*	-257	X:136201	7.51165	--------	*	-269
INO2						IV:699634	2.25508	--------	*	-167						IV:699606	1.93945	TCACATG	+	-139
INO4						XV:112006	1.56755	CATGTGA	+	-121						XV:112006	1.83123	TCACATG	-	-121
INO80
INP1
INP2
INP51
INP52
INP53
INP54
IOC2
IOC3
IOC4
IPI1
IPI3
IPK1
IPL1
IPP1
IPT1						IV:591945	5.52376	--------	*	-602	IV:591956	2.9387	--------	*	-613	IV:591957	4.91457	CCCATGC	+	-614
IQG1
IRA1
IRA2
IRC10
IRC11
IRC13	XV:779582	2.95483	ATGTGAA	-	288	XV:779582	5.76677	CATGTGA	-	288	XV:779582	3.49954	TCACATG	+	288	XV:779582	5.86695	TCACATG	+	288
IRC14
IRC15
IRC16
IRC18
IRC19
IRC2
IRC20
IRC21
IRC22
IRC23
IRC24
IRC25
IRC3
IRC4
IRC5
IRC6
IRC7
IRC8
IRC9
IRE1
IRR1
IRS4
ISA1
ISA2
ISC1						V:192245	2.1697	CGCACGT	-	552	V:192032	1.96288	CACGTGC	+	765	V:192032	1.8083	CACGTGC	+	765
ISC10
ISD11
ISF1						XIII:431853	2.6406	GTGGCAT	+	-759						XIII:431853	2.219	ATGCCAC	-	-759
ISM1
ISN1
ISR1
IST1
IST2
IST3
ISU1						XVI:297033	2.2154	CATGAGC	-	520						XVI:297033	1.28889	GCTCATG	+	520
ISU2
ISW1
ISW2
ISY1
ITC1
ITR1	IV:1445682	4.68797	ATGTGAA	-	-216	IV:1445682	7.31173	GCATGTG	-	-216	IV:1445682	5.37545	CACATGC	+	-216	IV:1445687	7.59308	--------	*	-221
ITR2
ITT1
IWR1
IVY1
IXR1						XI:382159	1.13626	--------	*	-302
IZH1
IZH2
IZH3						XII:187558	1.97493	--------	*	-430
IZH4
JAC1
JEM1
JEN1
JHD1
JHD2						X:647165	2.18767	GCATATG	-	-676						X:647165	2.54814	CATATGC	+	-676
JID1
JIP3
JIP4
JIP5
JJJ1
JJJ2
JJJ3
JLP1
JLP2
JNM1
JSN1
KAE1
KAP104
KAP114
KAP120
KAP122
KAP123
KAP95						XII:826798	2.20107	GCATGAG	+	-386
KAR1
KAR2
KAR3
KAR4
KAR5
KAR9
KCC4
KCS1
KDX1
KEG1
KEI1
KEL1
KEL2						VII:968935	2.82359	GCTTGTG	-	-249	VII:968924	3.24495	--------	*	-238	VII:968935	3.62169	CACAAGC	+	-249
KEL3
KES1
KEX1
KEX2
KGD1
KGD2
KHA1
KIC1
KIN1
KIN2
KIN28
KIN3
KIN4
KIN82
KIP1
KIP2
KIP3
KKQ8
KNH1	IV:366192	2.06212	ATGTGAA	+	-319	IV:366524	5.64723	TGGCATG	-	-651	IV:366327	3.91663	--------	*	-454	IV:366528	6.47727	--------	*	-655
KNS1
KOG1
KRE1
KRE2
KRE27
KRE28
KRE29
KRE33
KRE5
KRE6
KRE9
KRI1
KRR1
KRS1
KSH1
KSP1						VIII:272423	3.46309	GCACGTG	-	-876	VIII:272423	2.70361	CACGTGC	+	-876	VIII:272423	2.80814	CACGTGC	+	-876
KSS1
KTI11						II:89654	1.75916	--------	*	324
KTI12
KTR1
KTR2
KTR3
KTR4
KTR5
KTR6
KTR7
KXD1
LAA1
LAC1
LAG1
LAG2
LAP2
LAP3
LAP4
LAS1
LAS17
LAS21
LAT1
LCB1
LCB2
LCB3
LCB4
LCB5
[truncated: 5,127 more rows]

## Sheet: Table S2 Ino4
Gene	Peakloci_N-lim	Log2_N-lim	Motif_N-lim	Direction_N-lim	Distance_to_ATG_N-lim	Peakloci_Et-lim	Log2_Et-lim	Motif_Et-lim	Direction_Et-lim	Distance_to_ATG_Et-lim	Peakloci_Ox,Glu-lim	Log2_Ox,Glu-lim	Motif_Ox,Glu-lim	Direction_Ox,Glu-lim	Distance_to_ATG_Ox,Glu-lim	Peakloci_Glu-lim	Log2_Glu-lim	Motif_Glu-lim	Direction_Glu-lim	Distance_to_ATG_Glu-lim
15S_RRNA
21S_RRNA
AAC1
AAC3
AAD10
AAD14
AAD15
AAD16
AAD3
AAD4
AAD6
AAH1
AAP1
AAR2											II:88403	1.83891	CACAGGC	-	-615
AAT1
AAT2
ABD1
ABF1
ABF2
ABM1
ABP1
ABP140
ABZ1
ABZ2
ACA1											V:242070	1.0364	GCACATG	-	-570	V:242217	2.31771	--------	*	-717
ACB1
ACC1	XIV:662079	6.26318	--------	*	-706	XIV:662082	7.42259	--------	*	-709	XIV:662080	5.74002	--------	*	-707	XIV:662096	7.5355	--------	*	-723
ACE2
ACF2
ACF4
ACH1
ACK1
ACM1
ACN9
ACO1
ACO2
ACP1
ACS1											I:45526	2.81617	TCACATG	-	-505	I:45338	2.53344	ACATGCC	-	-317
ACS2
ACT1
ADA2
ADD37
ADD66
ADE1
ADE12
ADE13
ADE16
ADE17
ADE2
ADE3						VII:905490	6.25621	--------	*	444	VII:905499	2.97256	--------	*	435	VII:905507	4.70583	--------	*	427
ADE4
ADE5
ADE6
ADE8
ADF1
ADH1
ADH2
ADH3	XIII:434458	2.3674	--------	*	330	XIII:434448	5.26262	GCGCATG	+	340	XIII:434452	3.76349	CATGCTG	+	336	XIII:434453	3.84995	CATGCTG	+	335
ADH4
ADH5											II:533552	1.46921	CACATGC	-	210
ADH6
ADH7
ADI1											XIII:283058	2.61004	CATGCCA	-	1044	XIII:283057	5.07556	CATGCCA	-	1045
ADK1
ADK2
ADO1	X:623409	4.22843	ATGTGAA	-	172	X:623318	7.1551	--------	*	263	X:623401	5.30768	--------	*	180	X:623398	7.08009	--------	*	183
ADP1											III:137409	1.99088	CACATGC	+	-537	III:137410	4.26992	CACATGC	+	-538
ADR1						IV:894185	5.96578	--------	*	850	IV:894283	3.06821	ACATGCT	+	752	IV:894275	4.62151	ACATGCG	+	760
ADY2						III:133556	3.32193	CATGTGA	-	-433	III:133554	1.04963	TCACATG	+	-431	III:133555	3.77173	TCACATG	+	-432
ADY3
ADY4
AEP1
AEP2
AEP3
AFG1
AFG2
AFG3											V:192026	2.39586	CACGTGC	+	-239	V:192027	1.95241	CACGTGC	+	-240
AFI1
AFR1
AFT1
AFT2
AGA1
AGA2
AGC1
AGE1
AGE2
AGP1																III:78418	1.80653	--------	*	-500
AGP2
AGP3
AGX1
AHA1
AHC1											XV:377976	1.07423	CACATGC	-	-265	XV:377857	1.06157	--------	*	-146
AHC2
AHP1	XII:368375	1.85396	CCATGTG	-	406						XII:368374	2.63562	GCACATG	+	407	XII:368375	4.07364	GCACATG	+	406
AHT1
AI1
AI2
AI3
AI4
AI5_ALPHA
AI5_BETA
AIF1
AIM1
AIM10
AIM11
AIM13
AIM14
AIM17
AIM18
AIM19
AIM2
AIM20
AIM21
AIM22
AIM23
AIM24
AIM25
AIM26
AIM27
AIM29
AIM3
AIM31
AIM32
AIM33
AIM34
AIM36
AIM37
AIM38
AIM39
AIM4
AIM41
AIM43
AIM44
AIM45
AIM46
AIM5
AIM6
AIM7
AIM9
AIP1
AIR1
AIR2
AKL1
AKR1
AKR2
ALA1
ALB1
ALD2
ALD3
ALD4																XV:1039653	2.80754	--------	*	187
ALD5
ALD6											XVI:432066	2.18209	CATATGC	-	522	XVI:432065	3.10918	CATATGC	-	523
ALE1											XV:662085	2.30147	CACATGC	-	-412
ALF1
ALG1
ALG11
ALG12
ALG13
ALG14
ALG2
ALG3
ALG5
ALG6
ALG7
ALG8
ALG9
ALK1
ALK2
ALO1
ALP1
ALR1
ALR2
ALT1
ALT2
ALY1
ALY2
AMA1
AMD1
AMD2
AME1
AMN1																II:555627	1.21176	TCACATG	-	922
AMS1
ANB1						X:526200	3.50956	GCATGTG	+	-820						X:526201	1.53516	CACATGC	-	-821
ANP1	V:85278	1.98779	--------	*	-727
ANS1
ANT1
AOS1
APA1
APA2
APC1
APC11
APC2
APC4
APC5
APC9
APD1
APE2
APE3
APE4
API2
APJ1
APL1
APL2
APL3
APL4																XVI:627728	2.47962	TCACATG	+	-762
APL5
APL6
APM1
APM2
APM3
APM4
APN1
APN2
APP1
APQ12
APQ13
APS1
APS2											X:545542	1.09667	CACGTGC	+	-368
APS3
APT1
APT2
AQR1																XIV:503412	1.29584	--------	*	312
AQY1
AQY2
ARA1
ARA2																XIII:353135	1.36888	ACATGCG	+	-1163
ARB1											V:225579	1.176	--------	*	-381
ARC1
ARC15
ARC18																XII:862428	2.58832	--------	*	-175
ARC19
ARC35
ARC40
ARD1
ARE1
ARE2
ARF1
ARF2
ARF3
ARG1	XV:218785	2.16082	CCATGTG	-	426	XV:218786	4.12338	CCATGTG	-	425	XV:218784	2.40844	CACATGG	+	427	XV:218785	3.46674	CACATGG	+	426
ARG2
ARG3
ARG4	VIII:141539	2.56071	ATGTGAA	-	-138	VIII:141540	3.78136	ATGTGAA	-	-139						VIII:141539	1.79892	TCACATG	+	-138
ARG5
ARG7
ARG8
ARG80
ARG81
ARG82
ARH1
ARI1
ARK1
ARL1
ARL3
ARN1
ARN2
ARO1
ARO10
ARO2
ARO3
ARO4
ARO7
ARO8
ARO80
ARO9
ARP1
ARP10
ARP2
ARP3
ARP4
ARP5
ARP6
ARP7
ARP8
ARP9
ARR1
ARR2
ARR3
ART10
ART5
ARV1
ARX1
ASA1
ASC1
ASE1
ASF1																X:195473	1.14281	CACGTGC	+	814
ASF2
ASG1
ASG7
ASH1
ASI1
ASI2
ASI3
ASK1
ASK10
ASM4
ASN1
ASN2
ASP1
ASP3-1
ASP3-2
ASP3-3
ASP3-4
ASR1
AST1
AST2
ATC1
ATE1
ATF1
ATF2											VII:850577	5.04097	--------	*	-142
ATG1																VII:158914	1.49354	CACAGGC	+	1151
ATG10
ATG11
ATG12
ATG13
ATG14
ATG15
ATG16
ATG17
ATG18
ATG19
ATG2
ATG20
ATG21
ATG22
ATG23
ATG26
ATG27											X:90479	1.9779	--------	*	-383	X:90473	1.13271	--------	*	-377
ATG29
ATG3
ATG32
ATG33																XII:839538	2.21269	--------	*	783
ATG34
ATG4
ATG5
ATG7
ATG8
ATG9
ATH1
ATM1											XIII:869781	2.00169	TCACGTG	+	-155	XIII:869773	1.04068	--------	*	-147
ATO2
ATO3																IV:1242589	3.91749	--------	*	-559
ATP1
ATP10
ATP11
ATP12
ATP14																XII:723497	1.16761	--------	*	-1125
ATP15
ATP16
ATP17
ATP18
ATP19
ATP2						X:647166	3.25482	GCATATG	-	441						X:647165	1.2784	CATATGC	+	442
ATP20
ATP22
ATP23
ATP25
ATP3
ATP4
ATP5											IV:1059405	1.18815	CATATGC	+	-592
ATP6
ATP7
ATP8
ATR1
ATS1
ATX1
ATX2
AUA1
AUR1
AUS1											XV:349144	1.81057	GCACATG	-	535
AVL9
AVO1
AVO2
AVT1
AVT2
AVT3
AVT4	XIV:434681	3.99563	GCATGTG	-	318						XIV:434680	2.9489	CACATGC	+	319	XIV:434681	3.70933	CACATGC	+	318
AVT5
AVT6
AVT7
AXL1
AXL2
AYR1
AYT1
AZF1
AZR1
BAG7
BAP2
BAP3
BAR1											IX:322083	1.14248	ACATGCC	-	259
BAS1
BAT1
BAT2
BBC1
BBP1
BCD1
BCH1
BCH2
BCK1
BCK2
BCP1
BCS1
BCY1											IX:292335	1.03872	CACGTGC	+	-667	IX:292118	1.5724	CATGCCA	-	-450
BDF1
BDF2
BDH1											I:34400	1.91085	GCACATG	-	755
BDH2
BDP1
BDS1
BEM1
BEM2
BEM3
BEM4
BER1
BET1
BET2
BET3
BET4
BET5
BFA1
BFR1
BFR2											IV:1059405	1.18815	CATATGC	+	222
BGL2
BI2
BI3
BI4
BIG1
BIK1
BIM1
BIO2											VII:1065191	2.67132	TCACGTG	+	-252	VII:1065162	1.20495	--------	*	-223
BIO3
BIO4
BIO5
BIR1
BIT2
BIT61
BLI1
BLM10
BLS1
BMH1
BMH2
BMS1
BNA1
BNA2
BNA3
BNA4
BNA5
BNA6
BNA7
BNI1
BNI4
BNI5
BNR1
BNS1
BOI1
BOI2
BOP2
BOP3
BOR1
BOS1
BPH1											III:178427	1.79743	--------	*	1093
BPL1
BPT1
BRE1
BRE2
BRE4
BRE5
BRF1
BRL1
BRN1
BRO1
BRP1
BRR1
BRR2
BRR6
BRX1
BSC1											IV:386051	2.18938	GCACATG	-	-465	IV:386050	2.01835	GCACATG	-	-464
BSC2	IV:1011742	5.74139	--------	*	510	IV:1011740	8.63491	GCATATG	+	512	IV:1011742	5.3406	CATATGC	-	510	IV:1011741	7.55181	CATATGC	-	511
BSC3
BSC4
BSC5
BSC6
BSD2
BSP1
BST1
BTN2
BTS1
BTT1
BUB1
BUB2
BUB3
BUD13
BUD14
BUD16
BUD17
BUD19
BUD2
BUD20
BUD21
BUD22
BUD23
BUD25
BUD26
BUD27											VI:90689	1.71769	TCACATG	-	297	VI:90688	2.26168	TCACATG	-	298
BUD28
BUD3
BUD30
BUD31											III:227883	2.49649	--------	*	435	III:227883	2.35231	--------	*	435
BUD32
BUD4
BUD5
BUD6
BUD7
BUD8
BUD9
BUG1
BUL1
BUL2
BUR2
BUR6
BXI1
BYE1
BZZ1
CAB1
CAB2
CAB3
CAB4
CAB5
CAC2											XIII:67984	1.01099	CACATGC	+	310
CAD1
CAF120
CAF130
CAF16
CAF20
CAF4
CAF40
CAJ1
CAK1
CAM1
CAN1
CAP1
CAP2
CAR1
CAR2																XII:1012240	1.18523	CATGCAC	+	261
CAT2
CAT5
CAT8
CAX4
CBC2
CBF1
CBF2	VII:766280	4.09458	--------	*	1149	VII:766282	6.09577	GCGCATG	-	1147	VII:766289	3.65406	CATGCAC	-	1140	VII:766288	5.1321	CATGCAC	-	1141
CBF5
CBK1
CBP1
CBP2
CBP3
CBP4
CBP6
CBR1
CBS1
CBS2
CBT1
CCA1
CCC1
CCC2
CCE1
CCH1
CCL1
CCM1
CCP1
CCR4
CCS1
CCT2
CCT3
CCT4
CCT5
CCT6
CCT7
CCT8
CCW12											XII:370654	1.52226	--------	*	-557	XII:370660	3.06261	--------	*	-563
CCW14
CCZ1
CDA1
CDA2
CDC1
CDC10
CDC11
CDC12
CDC123
CDC13
CDC14
CDC15
CDC16
CDC19																I:71322	2.74125	CATGCTG	-	464
CDC20	VII:289471	3.05191	--------	*	338	VII:289494	3.69448	--------	*	315	VII:289470	4.17995	CATGCAC	-	339	VII:289469	3.54348	CATGCAC	-	340
CDC21
CDC23
CDC24
CDC25
CDC26																VI:226421	1.66248	CTCATGC	+	542
CDC27
CDC28
CDC3
CDC31
CDC33
CDC34
CDC36
CDC37
CDC39											III:279934	1.79206	TCACGTG	+	183
CDC4
CDC40
CDC42
CDC43
CDC45
CDC48											IV:238798	1.71053	--------	*	-135	IV:238801	2.43248	--------	*	-138
CDC5
CDC50
CDC53
CDC55
CDC6
CDC60
CDC65
CDC7
CDC73
CDC8
CDC9
CDD1
CDH1
CDS1						II:297879	8.0654	--------	*	-138	II:297888	7.50449	--------	*	-147	II:297862	8.38031	CATGCTG	+	-121
CEF1
CEG1
CEM1
CEP3
CET1
CEX1
CFD1
CFT1
CFT2
CGI121
CGR1
CHA1
CHA4
CHC1
CHD1
CHK1
CHL1											XVI:539284	1.71075	CACATGC	+	101
CHL4
CHO1	V:208632	2.90689	ATGTGAA	+	-159	V:208631	3.82443	ATGTGAA	+	-158	V:208633	4.58203	TCACATG	-	-160	V:208632	4.26883	TCACATG	-	-159
CHO2	VII:802127	4.92705	--------	*	313	VII:802044	4.92608	--------	*	396	VII:802144	6.1023	--------	*	296	VII:802128	5.76587	CATATGC	-	312
CHS1																XIV:276087	1.25659	CATATGC	+	415
CHS2
CHS3
CHS5
CHS6
CHS7
CHZ1
CIA1
CIC1
CIK1
CIN1																XV:989228	1.66671	--------	*	561
CIN2
CIN4
CIN5
CIN8
CIR1
CIR2
CIS1
CIS3											X:123291	2.081	--------	*	-344	X:123289	3.03691	--------	*	-342
CIT1
CIT2
CIT3
CKA1
CKA2
CKB1
CKB2
CKI1											XII:408250	1.97944	TCACATG	+	195	XII:408197	2.57063	--------	*	248
CKS1
CLA4
CLB1
CLB2
CLB3
CLB4
CLB5
CLB6
CLC1
CLD1
CLF1
CLG1
CLN1																XIII:661987	2.2233	--------	*	657
CLN2
CLN3											I:68449	1.15717	ACGTGCT	-	-930	I:68429	3.6739	CATGCAC	+	-910
CLP1
CLU1
CMC1
CMC2
CMC4											XIII:653096	4.37056	CACGTGC	+	-210	XIII:653097	4.21388	CACGTGC	+	-211
CMD1
CMK1
CMK2
CMP2
CMS1
CNA1
CNB1
CNE1
CNL1
CNM67
CNN1
CNS1
COA1
COA2
COA3
COA4
COB
COF1
COG1
COG2
COG3
COG4
COG5
COG6
COG7											VII:490651	1.6532	CTCATGC	+	-105
COG8
COP1
COQ1
COQ10
COQ2
COQ3
COQ4
COQ5
COQ6
COQ8
COQ9
COR1						II:136243	4.45318	--------	*	-728	II:136245	1.36832	CATGCCG	-	-730	II:136121	2.04383	--------	*	-606
COS1
COS10
COS111																II:628635	1.72023	CACAGGC	-	533
COS12
COS2
COS3
COS4											VI:5275	2.64094	CGTGCAT	-	1151
COS5
COS6
COS7
COS8
COS9
COT1																XV:907937	2.01621	CATGCTG	-	-383
COX1
COX10
COX11
COX12
COX13
COX14
COX15
COX16
COX17
COX18
COX19
COX2
COX20
COX23
COX3
COX4
COX5A
COX5B
COX6
COX7
COX8
COX9
COY1
CPA1
CPA2
CPD1
CPR1
CPR2
CPR3
CPR4
CPR5
CPR6
CPR7
CPR8
CPS1
CPT1	XIV:380983	7.06305	--------	*	-153	XIV:380982	8.09935	--------	*	-152	XIV:380982	7.72646	--------	*	-152	XIV:380984	7.89363	--------	*	-154
CRC1
CRD1
CRF1
CRG1
CRH1
CRM1
CRN1
CRP1
CRR1
CRS5
CRT10
CRZ1
CSE1
CSE2
CSE4
CSF1
CSG2
CSH1
CSI1
CSI2
CSL4
CSM1
CSM2
CSM3
CSM4
CSN9
CSR1											XII:878120	1.23248	TCACATG	+	162	XII:878121	1.93002	TCACATG	+	161
CSR2																XVI:627728	2.47962	TCACATG	+	152
CST26
CST6
CST9
CTA1
CTF13
CTF18
CTF19											XVI:517316	1.82473	CATGCAC	+	335
CTF3
CTF4
CTF8
CTH1
CTI6
CTK1
CTK2
CTK3
CTL1
CTM1
CTP1
CTR1	XVI:785782	3.74867	--------	*	426											XVI:785781	2.23873	CATATGC	-	427
CTR2
CTR3
CTR86
CTR9
CTS1
CTS2
CTT1																VII:654151	2.16027	GCACATG	+	483
CUE1
CUE2
CUE3
CUE4
CUE5
CUL3
CUP1-1
CUP1-2
CUP2
CUP9						XVI:214749	6.3358	--------	*	-788	XVI:214752	2.22194	CACAAGC	-	-791	XVI:214753	5.0894	--------	*	-792
CUR1
CUS1											XIII:751504	1.06812	--------	*	-265	XIII:751510	2.00798	--------	*	-271
CUS2
CWC15
CWC2
CWC21
CWC22
CWC23
CWC24
CWC25
CWC27
CWH41
CWH43
CWP1
CWP2	XI:258770	1.03914	--------	*	483						XI:258769	1.29019	CACAGGC	+	484	XI:258755	2.168	--------	*	498
CYB2	XIII:167818	2.8167	GCATGTG	+	-511	XIII:167817	3.97401	GCATGTG	+	-510	XIII:167819	3.55649	CACATGC	-	-512	XIII:167818	3.16037	CACATGC	-	-511
CYB5
CYC1						X:526200	3.50956	GCATGTG	+	135						X:526201	1.53516	CACATGC	-	134
CYC2
CYC3
CYC7
CYC8											II:466387	2.14564	CACAAGC	+	-618	II:466378	2.96634	--------	*	-609
CYK3
CYM1
CYR1
CYS3
CYS4
CYT1											XV:446891	1.33845	TCACGTG	-	548	XV:446776	1.7015	AGCACAT	-	663
CYT2
DAD1
DAD2
DAD3
DAD4
DAK1
DAK2
DAL1
DAL2
DAL3
DAL4
DAL5
DAL7
DAL80
DAL81
DAL82
DAM1
DAN1											X:710214	2.97348	CACGTGC	-	-508
DAN4
DAP1						XVI:227923	6.13149	CATGTGA	+	391	XVI:227925	2.25108	TCACATG	-	389	XVI:227924	3.20571	TCACATG	-	390
DAP2
DAS1
DAS2
DAT1
DBF2
DBF20
DBF4
DBP1
DBP10
DBP2
DBP3
DBP5
DBP6
DBP7
DBP8
DBP9
DBR1
DCC1
DCD1
DCG1
DCI1
DCN1
DCP1
DCP2
DCR2
DCS1
DCS2
DCV1
DCW1
DDC1
DDI1
DDI2
DDI3
DDP1
DDR2						XV:232209	5.60733	--------	*	-455	XV:232240	3.08052	--------	*	-486	XV:232238	3.80117	--------	*	-484
DDR48
DED1
DED81
DEF1
DEG1
DEP1
DER1
DET1
DFG10
DFG16
DFG5
DFM1
DFR1
DGA1
DGK1
DGR1
DGR2
DHH1
DHR2
DIA1
DIA2
DIA3
DIA4
DIB1
DIC1
DID2
DID4
DIE2
DIF1																XII:1012589	2.60516	--------	*	-567
DIG1
DIG2
DIM1
DIN7
DIP2
DIP5
DIS3
DIT1
DIT2
DJP1
DLD1
DLD2
DLD3
DLS1
DLT1
DMA1
DMA2
DMC1
DML1
DNA2
DNF1
DNF2
DNF3
DNL4
DNM1
DOA1
DOA4
DOC1
DOG1
DOG2
DOM34
DON1
DOP1
DOS2
DOT1
DOT5
DOT6																V:335675	2.88436	--------	*	-488
DPB11
DPB2
DPB3
DPB4
DPH1
DPH2
DPH5
DPL1
DPM1
DPP1
DPS1
DRE2
DRS1
DRS2
DSD1
DSE1
DSE2
DSE3
DSE4
DSF1
DSF2
DSK2
DSL1
DSN1
DSS1
DSS4
DST1
DTD1
DTR1
DUG1
DUG2
DUG3
DUN1
DUO1
DUR1
DUR3
DUS1
DUS3																XII:924707	1.53421	ACATGCC	-	-260
DUS4
DUT1
DYN1
DYN2
DYN3
DYS1											VIII:230974	1.66803	CATGCTG	-	1159	VIII:231259	1.16053	CATGCCA	+	874
EAF1
EAF3
EAF5
EAF6
EAF7
EAP1
EAR1
EBP2
EBS1											IV:861226	1.94422	CACATGC	+	828	IV:861227	1.87927	CACATGC	+	827
ECI1
ECL1
ECM1
ECM10
ECM11
ECM12
ECM13						II:136243	4.45318	--------	*	445	II:136245	1.36832	CATGCCG	-	443	II:136121	2.04383	--------	*	567
ECM14
ECM15
ECM16
ECM18
ECM19
ECM2
ECM21
ECM22
ECM23
ECM25
ECM27
ECM29
ECM3											XV:494342	2.80768	CATGCGG	-	785	XV:494583	1.74919	CCCATGC	+	544
ECM30
ECM31
ECM32
ECM33						II:392630	4.86507	--------	*	493	II:392633	1.64879	--------	*	490	II:392636	2.71202	--------	*	487
ECM34
ECM38	XII:725149	1.06667	ATGTGAA	-	920											XII:725149	1.28291	CACATGC	+	920
ECM4
ECM5
ECM7
ECM8
ECM9
ECO1
ECT1
EDC1
EDC2	V:221769	3.09452	GCATGTG	-	870	V:221770	4.12928	GCATGTG	-	869	V:221768	4.66507	CACATGC	+	871	V:221769	5.19937	CACATGC	+	870
EDC3
EDE1
EDS1
EEB1
EFB1											I:141863	2.97015	CACGTGC	+	311	I:141950	3.99789	--------	*	224
EFG1
EFM1
EFR3
EFT1
EFT2																IV:1242589	3.91749	--------	*	641
EGD1											XVI:482172	1.38162	CATGCCA	+	-272	XVI:482173	4.19197	CATGCCA	+	-273
EGD2
EGT2
EHD3
EHT1	II:586292	3.50331	--------	*	-131	II:586316	3.4842	GCATGTG	-	-155	II:586314	5.23659	CACATGC	+	-153	II:586315	3.76529	CACATGC	+	-154
EIS1
EKI1	IV:751316	4.63621	--------	*	315	IV:751274	6.45357	--------	*	357	IV:751419	7.58918	CACATGC	-	212	IV:751418	6.42728	CACATGC	-	213
ELA1
ELC1
ELF1
ELG1
ELM1
ELO1
ELP2
ELP3
ELP4
ELP6
EMC1
EMC2
EMC4
EMC6
EMG1
EMI1
EMI2
EMI5
EMP24
EMP46
EMP47
EMP70
EMT1
EMT2
EMT3
EMT4
EMT5											X:392013	2.26906	--------	*	-899	X:391677	2.99937	--------	*	-563
EMW1
ENA1																IV:539314	1.46111	CACGTGC	+	-848
ENA2
ENA5
ENB1
END3
ENO1	VII:1000227	3.70994	GCATGTG	+	700	VII:1000226	3.43344	GCATGTG	+	701	VII:1000228	4.4709	CACATGC	-	699	VII:1000227	4.19523	CACATGC	-	700
ENO2											VIII:450938	1.5813	CATATGC	+	389	VIII:450939	3.87904	CATATGC	+	388
ENP1
ENP2
ENT1
ENT2
ENT3
ENT4
ENT5
ENV10
ENV11
ENV7
ENV9
EOS1	XIV:478271	1.48599	CATGTGA	+	-240	XIV:478270	4.27612	CATGTGA	+	-239	XIV:478272	2.53891	TCACATG	-	-241	XIV:478271	3.58022	TCACATG	-	-240
EPL1											VI:90689	1.71769	TCACATG	-	-345	VI:90688	2.26168	TCACATG	-	-344
EPS1
EPT1											VIII:354662	3.37694	CACAAGC	+	153	VIII:354658	5.10952	--------	*	157
ERB1
ERC1
ERD1
ERD2
ERF2
ERG1																VII:848904	2.61313	--------	*	-482
ERG10
ERG11											VIII:122644	1.74226	CACAGGC	+	-962	VIII:122645	3.02707	CACAGGC	+	-963
ERG12
ERG13
ERG2
ERG20						X:104594	4.61143	ATGTGAA	-	420	X:104592	4.28952	TCACATG	+	422	X:104593	3.61715	TCACATG	+	421
ERG24
ERG25											VII:609920	1.20633	CACGTGC	+	644
ERG26
ERG27
ERG28
ERG3																XII:253470	1.49339	--------	*	391
ERG4
ERG5	XIII:302970	2.09953	--------	*	-486	XIII:302979	4.70113	GCATATG	-	-495	XIII:303012	4.15053	--------	*	-528	XIII:303008	6.02408	--------	*	-524
ERG6											XIII:253233	1.13553	CGCATGC	+	-244
ERG7
ERG8
ERG9
ERI1
ERJ5
ERO1
ERP1
ERP2
ERP3
ERP4
ERP5
ERP6
ERR1
ERR2
ERR3											XIII:919526	1.6532	CGCATGC	+	562	XIII:919527	1.2262	CGCATGC	+	561
ERS1
ERT1
ERV1
ERV14
ERV15
ERV2
ERV25
ERV29
ERV41
ERV46
ESA1
ESBP6
ESC1
ESC2
ESC8
ESF1
ESF2
ESP1
ESS1
EST1
EST2
EST3
ETP1
ETR1
ETT1
EUG1
EXG1																XII:728461	2.3966	--------	*	494
EXG2
EXO1
EXO5
EXO70
EXO84
FAA1	XV:908948	6.37315	ATGTGAA	+	395	XV:908951	7.99476	--------	*	392	XV:908949	6.73917	TCACATG	-	394	XV:908951	9.00743	--------	*	392
FAA2
FAA3
FAA4	XIII:758985	2.9542	ATGTGAA	-	822	XIII:758934	5.20457	--------	*	873	XIII:758984	3.96059	TCACATG	+	823	XIII:758973	4.24622	--------	*	834
FAB1
FAD1
FAF1
FAL1
FAP1
FAP7
FAR1
FAR10
FAR11
FAR3
FAR7
FAR8	XIII:330517	4.84993	ATGTGAA	+	-287	XIII:330516	4.41181	GCATGTG	+	-286	XIII:330518	6.07152	CACATGC	-	-288	XIII:330517	5.84744	CACATGC	-	-287
FAS1	XI:99850	8.65402	--------	*	821	XI:99848	9.49723	--------	*	823	XI:99821	7.72629	--------	*	850	XI:99820	8.42233	--------	*	851
FAS2	XVI:108416	6.35059	--------	*	236	XVI:108420	7.9386	GCATGTG	-	232	XVI:108418	7.82072	CACATGC	+	234	XVI:108419	8.35385	CACATGC	+	233
FAT1
FAU1
FBA1
FBP1
FBP26
FCF1
FCF2
FCJ1
FCP1
FCY1
FCY2
FCY21
FCY22
FDC1
FDH1
FDH2
FEN1											III:190423	2.60291	TCACATG	+	169
FEN2
FES1
FET3
FET4
FET5
FHL1
FHN1											VII:754365	1.78718	CACATGC	+	361
FIG1
FIG2
FIG4
FIN1
FIP1
FIR1																V:214897	1.20583	CACAGGC	-	166
FIS1
FIT1
FIT2
FIT3
FKH1
FKH2
FKS1
FKS3
FLC1
FLC2											I:45526	2.81617	TCACATG	-	373	I:45338	2.53344	ACATGCC	-	561
FLC3
FLD1
FLO1
FLO10
FLO5
FLO8
FLO9
FLR1
FLX1
FMC1
FMN1
FMO1
FMP10
FMP16
FMP21
FMP23
FMP25
FMP27
FMP30
FMP32
FMP33
FMP37
FMP40
FMP41
FMP43
FMP45
FMP46
FMP48	VII:592921	3.77262	GCATGTG	+	675	VII:592899	5.83673	--------	*	697	VII:592922	5.35096	CACATGC	-	674	VII:592921	7.02929	CACATGC	-	675
FMP52
FMS1
FMT1
FOB1
FOL1
FOL2
FOL3
FOX2
FPK1
FPR1
FPR2
FPR3
FPR4
FPS1
FRA1
FRA2
FRE1
FRE2
FRE3
FRE4
FRE5
FRE6
FRE7
FRE8
FRK1											XVI:287166	1.35445	TCATATG	-	-1106	XVI:287176	1.95621	--------	*	-1116
FRM2											III:76444	1.09538	TCACATG	-	-1160	III:76443	2.17252	TCACATG	-	-1159
FRQ1
FRS1
FRS2											VI:96023	1.83875	CACATGC	-	-1014	VI:96022	3.30378	CACATGC	-	-1013
FRT1
FRT2
FSF1
FSH1											VIII:206304	1.33079	ACATGCG	-	158	VIII:206303	2.10497	ACATGCG	-	159
FSH2
FSH3
FTH1
FTR1
FUI1
FUM1
FUN12
FUN14
FUN19
FUN26
FUN30
FUR1
FUR4
FUS1
FUS2
FUS3
FYV1
FYV10
FYV12
FYV4
FYV5
FYV6
FYV7
FYV8
FZF1
FZO1
GAA1
GAB1
GAC1																XV:671222	2.15095	CATGCAT	-	-982
GAD1
GAL1
GAL10
GAL11
GAL2						XII:289845	3.7625	CATGTGC	+	367						XII:289846	2.0879	GCACATG	-	366
GAL3											IV:463191	1.49769	CACATGT	-	243	IV:463162	1.31267	ACATGCT	+	272
GAL4
GAL7
GAL80
GAL83
GAP1
GAR1
GAS1	XIII:886596	2.75786	--------	*	407						XIII:886596	4.10004	CACAGGC	+	407	XIII:886586	3.82254	--------	*	417
GAS2
GAS3
GAS4
GAS5
GAT1																VI:95774	2.1945	CACAGGC	+	192
GAT2						XIII:540674	4.46359	ATGTGAA	-	525	XIII:540671	3.315	--------	*	528	XIII:540675	4.33204	--------	*	524
GAT3
GAT4
GBP2											III:103579	1.09727	--------	*	-222
GCD1
GCD10
GCD11
GCD14
GCD2
GCD6
GCD7
GCN1
GCN2
GCN20
GCN3
GCN4																V:140706	1.96233	CCCATGC	-	-944
GCN5
GCR1
GCR2
GCS1
GCV1
GCV2
GCV3
GCY1
GDA1
GDB1
GDE1
GDH1											XV:1043436	2.95699	CATGCAT	-	-395	XV:1043435	3.41501	CATGCAT	-	-394
GDH2
GDH3
GDI1
GDS1											XV:1004443	1.5986	--------	*	694	XV:1004376	1.47597	CCCATGC	+	761
GDT1
GEA1
GEA2
GEF1
GEM1
GEP3
GEP4
GEP5
GEP7
GET1
GET2
GET3
GET4
GEX1
GEX2
GFA1
GFD1											XIII:777857	1.74149	CACGTGC	-	144
GFD2
GGA1
GGA2
GGC1
GIC1
GIC2																IV:1080606	1.63733	--------	*	-408
GID7
GID8						XIII:540674	4.46359	ATGTGAA	-	-619	XIII:540671	3.315	--------	*	-616	XIII:540675	4.33204	--------	*	-620
GIM3
GIM4
GIM5
GIN4
GIP1
GIP2
GIP3																XVI:297031	1.50939	--------	*	-385
GIP4
GIR2
GIS1						IV:636046	4.64386	--------	*	1093						IV:636046	1.56316	CACGTGC	+	1093
GIS2
GIS3
GIS4											XIII:259120	3.05615	CTCATGC	-	-705	XIII:259119	2.35324	CTCATGC	-	-704
GIT1											III:299204	3.75888	CATATGC	+	-600	III:299117	3.84577	CACGTGC	+	-513
GLC3
GLC7
GLC8
GLE1
GLE2
GLG1
GLG2
GLK1
GLN1	XVI:641371	5.2182	--------	*	837	XVI:641357	6.0992	GCATGTG	-	851	XVI:641373	5.79306	CACGTGC	+	835	XVI:641372	6.52578	CACGTGC	+	836
GLN3
GLN4
GLO1
GLO2
GLO3
GLO4
GLR1
GLT1
GLY1											V:69282	1.08909	CACGTGC	+	-491	V:69196	2.64789	CATGCAC	-	-405
GMH1
GNA1
GND1																VIII:470581	2.03037	CATGCTA	+	379
GND2
GNP1											IV:1469131	1.1177	CACGTGC	+	-688	IV:1468874	2.49955	--------	*	-431
GNT1
GON7
GOR1
GOS1
GOT1
GPA1
GPA2
GPB1
GPB2
GPD1
GPD2																XV:216705	2.60466	TCACATG	+	421
GPG1
GPH1
GPI1
GPI10
GPI11
GPI12
GPI13
GPI14
GPI15
GPI16
GPI17
GPI18
GPI19
GPI2
GPI8
GPM1
GPM2
GPM3
GPR1
GPT2
GPX1
GPX2
GRC3
GRE1
GRE2
GRE3											VIII:323211	1.66453	CACATGC	+	198	VIII:323212	1.45033	CACATGC	+	197
GRH1
GRR1
GRS1
GRS2
GRX1
GRX2
GRX3
GRX4
GRX5
GRX6
GRX7
GRX8
GSC2											VII:547421	2.38689	TGCCGAA	+	843	VII:547427	4.98041	GGCACAT	-	837
GSF2
GSH1
GSH2
GSM1
GSP1
GSP2											XV:682268	1.10896	CACATGC	+	-163
GSY1											VI:176989	1.62863	TCACATG	+	-599	VI:176854	2.436	--------	*	-464
GSY2
GTB1
GTF1
GTO1
GTO3
GTR1																XIII:26208	1.31881	CACGTGC	+	722
GTR2
GTS1
GTT1
GTT2
GTT3																V:123324	2.27134	--------	*	333
GUA1
GUD1
GUF1
GUK1
GUP1
GUP2
GUS1
GUT1																VIII:38823	4.09255	TCACATG	-	-316
GUT2
GVP36
GWT1
GYL1
GYP1
GYP5
GYP6
GYP7
GYP8
GZF3
HAA1
HAC1
HAL1
HAL5
HAL9
HAM1
HAP1
HAP2
HAP3
HAP4
HAP5
HAS1
HAT1
HAT2
HBN1
HBS1
HBT1
HCA4
HCH1
HCM1											III:228777	1.0018	TGCACAT	-	533	III:228795	1.48156	ATATGCA	+	515
HCR1
HCS1
HDA1
HDA2
HDA3
HED1
HEF3
HEH2
HEK2
HEM1
HEM12
HEM13
HEM14
HEM15											XV:662085	2.30147	CACATGC	-	316
HEM2
HEM3
HEM4
HER1
HER2
HES1
HFA1
HFD1
HFI1
HFM1
HGH1
HHF1
HHF2																XIV:576323	1.104	--------	*	404
HHO1
HHT1
HHT2																XIV:576323	1.104	--------	*	-274
HHY1											V:42155	1.07519	ATGCCAC	-	497	V:42153	1.8062	--------	*	499
HIF1
HIM1
HIP1
HIR1
HIR2
HIR3
HIS1
HIS2
HIS3
HIS4											III:68809	1.15296	ATGCCAC	+	-477	III:68761	1.72548	--------	*	-429
HIS5
HIS6
HIS7
HIT1
HKR1
HLJ1
HLR1
HMF1
HMG1	XIII:119438	2.72526	GCATGTG	+	-541	XIII:119430	5.88308	--------	*	-533	XIII:119439	4.16968	CACATGC	-	-542	XIII:119438	6.18824	CACATGC	-	-541
HMG2
HMI1
HMLALPHA1
HMLALPHA2
HMO1
HMRA1
HMRA2
HMS1	XV:392132	4.52254	GCATGTG	-	-1058	XV:392125	4.42147	ATGTGAA	+	-1051	XV:392131	6.39901	CACATGC	+	-1057	XV:392132	6.24895	CACATGC	+	-1058
HMS2	X:703792	2.84832	--------	*	404						X:703798	2.63089	CACGTGC	+	398	X:703799	1.49692	CACGTGC	+	397
HMT1
HMX1
HNM1	VII:364182	4.73428	ATGTGAA	+	-267	VII:364181	2.60203	GCATGTG	+	-266	VII:364183	6.16792	CACATGC	-	-268	VII:364182	3.90016	CACATGC	-	-267
HNT1											IV:239938	2.33282	CATGCCA	+	-333	IV:239939	4.19685	CATGCCA	+	-334
HNT2
HNT3
HO
HOC1	X:573098	5.54655	--------	*	883	X:573081	5.12814	GCATGTG	+	900	X:573097	5.7811	CATATGC	-	884	X:573096	6.20609	CATATGC	-	885
HOF1
HOG1											XII:370692	1.17262	CATGCTA	-	928	XII:370864	2.84175	CATGCGC	-	756
HOL1
HOM2
HOM3
HOM6
HOP1
HOP2
HOR2											V:281450	2.3058	TCATATG	+	-769	V:281452	2.05162	--------	*	-771
HOR7
HOS1
HOS2
HOS3
HOS4
HOT1
HOT13
HPA2
HPA3
HPC2
HPF1
HPM1
HPR1
HPT1
HRA1
HRB1
HRD1
HRD3
HRI1
HRK1																XV:825632	1.00913	ACATGCA	+	-766
HRP1
HRQ1
HRR25
HRT1
HRT3
HSC82	XIII:632233	3.46499	ATGTGAA	+	122	XIII:632232	5.01442	GCATGTG	+	123	XIII:632234	5.40438	CACATGC	-	121	XIII:632233	5.75265	CACATGC	-	122
HSE1
HSF1
HSH155
HSH49	XV:912431	3.44757	GCATGTG	-	391						XV:912430	4.06205	CACATGC	+	392	XV:912431	2.75286	CACATGC	+	391
HSK3
HSL1
HSL7
HSM3
HSP10											XV:371554	2.38092	--------	*	-711	XV:371542	2.20621	--------	*	-699
HSP104
HSP12
HSP150
HSP26
HSP30
HSP31
HSP32
HSP33
HSP42
HSP60
HSP78
HSP82
HST1
HST2
HST3											XV:377976	1.07423	CACATGC	-	243	XV:377857	1.06157	--------	*	362
HST4
HSV2
HSX1
HTA1
HTA2
HTB1
HTB2
HTD2	VIII:230851	3.4719	ATGTGAA	+	119						VIII:230852	2.30457	CACATGC	-	118	VIII:230851	2.69768	CACATGC	-	119
HTL1
HTS1
HTZ1						XV:304504	5.71425	CATGTGA	-	-522	XV:304502	2.90751	TCACATG	+	-520	XV:304503	4.93647	TCACATG	+	-521
HUA1
HUA2
HUB1
HUG1
HUL4
HUL5
HUR1
HUT1
HVG1
HXK1											VI:256220	4.13599	CACATGG	-	-1172	VI:255504	2.53493	CACGTGC	+	-456
HXK2
HXT1											VIII:293382	1.46477	CATGCCG	+	-758	VIII:293370	1.48975	CATGCGC	+	-746
HXT10
HXT11
HXT12
HXT13											V:23678	1.42524	GCACATG	+	-448	V:23679	1.43087	GCACATG	+	-449
HXT14
HXT15
HXT16
HXT17
HXT2
HXT3	IV:1165828	6.3971	--------	*	-1169
HXT4
HXT5											VIII:297079	1.03189	CATGCTG	-	-633	VIII:297042	2.68592	--------	*	-596
HXT6						IV:1161899	5.46216	GCATATG	+	-580	IV:1162102	4.85421	TCACATG	-	-783	IV:1161919	5.44736	--------	*	-600
HXT7											IV:1156246	2.11696	--------	*	-319	IV:1156247	1.67992	--------	*	-320
HXT8
HXT9
HYM1
HYP2	V:85278	1.98779	--------	*	398
HYR1
IAH1
IBA57											X:649570	1.98415	CACATGC	+	206	X:649571	1.05589	CACATGC	+	205
IBD2
ICE2
ICL1
ICL2
ICP55
ICR1
ICS2
ICS3
ICT1
ICY1											XIII:653096	4.37056	CACGTGC	+	938	XIII:653097	4.21388	CACGTGC	+	937
ICY2						XVI:75544	6.42836	GCATGTG	+	-826	XVI:75456	4.73386	CACATGC	-	-738	XVI:75179	4.90615	--------	*	-461
IDH1																XIV:559562	1.90662	--------	*	-561
IDH2
IDI1
IDP1
IDP2
IDP3
IDS2											X:143076	1.74803	CATGCGC	+	216
IES1
IES2
IES3
IES4
IES5	V:342424	3.12745	ATGTGAA	-	431	V:342425	4.75933	ATGTGAA	-	430	V:342423	5.39867	TATTCAC	+	432	V:342422	6.48289	--------	*	433
IES6											V:69282	1.08909	CACGTGC	+	475	V:69196	2.64789	CATGCAC	-	561
IFA38
IFH1
IFM1
IGD1																VI:183272	2.37359	ACATGCA	-	-412
IGO1
IGO2
IKI1
IKI3
IKS1
ILM1
ILS1
ILV1
ILV2
ILV3
ILV5																XII:839538	2.21269	--------	*	-286
ILV6
IMA1
IMA2
IMA3
IMA4
IMA5
IMD1
IMD2											VIII:554020	1.56876	--------	*	376
IMD3
IMD4
IME1						X:606768	3.01494	GCGCATG	-	-1118
IME2
IME4
IMG1
IMG2
IMH1
IML1											X:683589	1.85212	CACGTGC	-	978
IML2
IML3
IMO32
IMP1
IMP2
IMP2'
IMP3
IMP4
IMT1
IMT2
IMT3
IMT4
INH1
INM1
INM2
INN1
INO1	X:136073	6.19245	--------	*	-141	X:136216	7.54775	--------	*	-284	X:136169	7.28047	CACATGC	+	-237	X:136207	7.39905	--------	*	-275
INO2	IV:699606	2.24047	ATGTGAA	-	-139						IV:699605	2.58275	TCACATG	+	-138	IV:699606	2.76167	TCACATG	+	-139
INO4											XV:112007	2.04789	TCACATG	-	-122	XV:112006	1.9794	TCACATG	-	-121
INO80
INP1
INP2
INP51
INP52
INP53
INP54
IOC2
IOC3
IOC4
IPI1
IPI3
IPK1
IPL1
IPP1
IPT1	IV:591778	2.6349	ATGTGAA	-	-435	IV:591943	6.01176	--------	*	-600	IV:591946	3.02116	--------	*	-603	IV:591941	5.24989	--------	*	-598
IQG1
IRA1
IRA2
IRC10
IRC11
IRC13	XV:779684	3.7172	--------	*	186	XV:779564	5.73954	--------	*	306	XV:779581	5.30961	TCACATG	+	289	XV:779582	6.24687	TCACATG	+	288
IRC14
IRC15
IRC16
IRC18
IRC19
IRC2
IRC20
IRC21
IRC22
IRC23
IRC24
IRC25
IRC3
IRC4
IRC5
IRC6
IRC7
IRC8
IRC9
IRE1
IRR1
IRS4
ISA1
ISA2
ISC1											V:192026	2.39586	CACGTGC	+	771	V:192027	1.95241	CACGTGC	+	770
ISC10
ISD11
ISF1											XIII:431854	1.34062	ATGCCAC	-	-760	XIII:431835	1.86908	--------	*	-741
ISM1
ISN1
ISR1
IST1
IST2
IST3
ISU1																XVI:297031	1.50939	--------	*	522
ISU2
ISW1
ISW2
ISY1
ITC1
ITR1	IV:1445748	5.64305	ATGTGAA	+	-282	IV:1445683	7.34799	GCATGTG	-	-217	IV:1445681	7.85358	CACATGC	+	-215	IV:1445682	8.4864	CACATGC	+	-216
ITR2
ITT1
IWR1
IVY1
IXR1
IZH1
IZH2
IZH3											XII:187554	1.95524	--------	*	-426	XII:187559	2.50795	--------	*	-431
IZH4
JAC1
JEM1
JEN1
JHD1
JHD2						X:647166	3.25482	GCATATG	-	-677						X:647165	1.2784	CATATGC	+	-676
JID1
JIP3
JIP4
JIP5
JJJ1
JJJ2
JJJ3
JLP1
JLP2
JNM1
JSN1
KAE1
KAP104
KAP114
KAP120
KAP122
KAP123
KAP95											XII:826799	1.87613	CTCATGC	-	-387	XII:826798	2.46475	CTCATGC	-	-386
KAR1
KAR2
KAR3
KAR4
KAR5
KAR9
KCC4																III:78418	1.80653	--------	*	744
KCS1
KDX1
KEG1
KEI1
KEL1
KEL2						VII:968933	3.52356	--------	*	-247	VII:968927	6.28787	--------	*	-241	VII:968934	3.88281	--------	*	-248
KEL3
KES1
KEX1
KEX2
KGD1
KGD2
KHA1
KIC1
KIN1
KIN2
KIN28
KIN3
KIN4
KIN82
KIP1
KIP2
KIP3
KKQ8
KNH1	IV:366192	2.44713	ATGTGAA	+	-319						IV:366193	3.6189	TCACATG	-	-320	IV:366192	4.60318	TCACATG	-	-319
KNS1
KOG1
KRE1
KRE2
KRE27
KRE28
KRE29
KRE33
KRE5
KRE6
KRE9
KRI1
KRR1
KRS1
KSH1
KSP1	VIII:272424	3.25061	--------	*	-877						VIII:272409	4.45156	--------	*	-862	VIII:272423	4.41639	CACGTGC	+	-876
KSS1											VII:575046	1.88245	--------	*	352
KTI11
KTI12
KTR1											XV:511382	2.48767	CACGTGC	+	443
KTR2
KTR3
KTR4
KTR5
KTR6
KTR7
KXD1
LAA1
LAC1
LAG1
LAG2
LAP2
LAP3
LAP4
LAS1
LAS17
LAS21
LAT1
LCB1
LCB2
LCB3
LCB4
LCB5
[truncated: 5,127 more rows]

## Sheet: Table S3 Hap1
Gene	Peakloci_N-lim	Log2_N-lim	Motif_N-lim	Direction_N-lim	Distance_to_ATG_N-lim	Peakloci_Et-lim	Log2_Et-lim	Motif_Et-lim	Direction_Et-lim	Distance_to_ATG_Et-lim	Peakloci_Ox,Glu-lim	Log2_Ox,Glu-lim	Motif_Ox,Glu-lim	Direction_Ox,Glu-lim	Distance_to_ATG_Ox,Glu-lim	Peakloci_Glu-lim	Log2_Glu-lim	Motif_Glu-lim	Direction_Glu-lim	Distance_to_ATG_Glu-lim
15S_RRNA
21S_RRNA
AAC1						XIII:388421	2.24391	--------	*	-178	XIII:388495	2.4654	TATCGG 44/1	-	-252	XIII:388495	2.29684	CCGATA 76/8	+	-252
AAC3
AAD10
AAD14
AAD15
AAD16
AAD3
AAD4
AAD6
AAH1
AAP1
AAR2
AAT1
AAT2
ABD1
ABF1
ABF2
ABM1
ABP1
ABP140
ABZ1
ABZ2
ACA1																V:242333	1.21593	--------	*	-833
ACB1
ACC1						XIV:662205	3.17564	--------	*	-832	XIV:662189	2.46814	TATCGG 38/0	+	-816	XIV:662189	4.48886	CCGATA 70/6	-	-816
ACE2
ACF2
ACF4
ACH1
ACK1
ACM1
ACN9
ACO1
ACO2
ACP1
ACS1
ACS2						XII:447901	2.12178	CCGGGG 23/3	-	-327	XII:447881	2.14107	TATCGG 38/0	+	-307
ACT1											VI:55174	1.13921	TATCGG 48/1	-	-479
ADA2
ADD37
ADD66
ADE1
ADE12
ADE13
ADE16
ADE17
ADE2
ADE3
ADE4
ADE5
ADE6
ADE8
ADF1
ADH1						XV:161729	2.29848	--------	*	-1136						XV:161293	1.86346	CCGGAA 12/2	+	-700
ADH2
ADH3
ADH4
ADH5
ADH6
ADH7
ADI1																XIII:283976	2.18438	CCGAAA 17/3	+	126
ADK1
ADK2
ADO1						X:623403	4.09785	--------	*	178	X:623399	3.74418	TATCGG 44/1	-	182	X:623385	5.42938	--------	*	196
ADP1
ADR1																IV:894142	3.47177	CCGAAA 17/3	+	893
ADY2																III:133438	1.77572	CCGAAA 17/3	+	-315
ADY3
ADY4
AEP1
AEP2											XIII:835428	4.28184	--------	*	-331	XIII:835442	1.77812	CCGGTA 16/3	+	-345
AEP3
AFG1
AFG2
AFG3
AFI1
AFR1
AFT1
AFT2
AGA1
AGA2
AGC1
AGE1
AGE2
AGP1
AGP2
AGP3
AGX1
AHA1
AHC1
AHC2
AHP1	XII:368357	1.36614	--------	*	424											XII:368317	1.07957	GCCGAT 28/3	-	464
AHT1
AI1
AI2
AI3
AI4
AI5_ALPHA
AI5_BETA
AIF1
AIM1
AIM10
AIM11
AIM13
AIM14
AIM17
AIM18
AIM19
AIM2																I:52720	1.86334	CCGATA 68/7	-	-126
AIM20
AIM21
AIM22
AIM23
AIM24
AIM25
AIM26
AIM27
AIM29
AIM3
AIM31
AIM32
AIM33
AIM34
AIM36
AIM37																XIV:437464	1.30667	TCCGAT 33/2	+	149
AIM38						XIV:664034	2.79969	--------	*	236						XIV:663920	3.60808	CCGATT 8/0	+	350
AIM39
AIM4
AIM41
AIM43
AIM44
AIM45
AIM46
AIM5
AIM6
AIM7
AIM9
AIP1
AIR1
AIR2
AKL1
AKR1
AKR2
ALA1
ALB1
ALD2
ALD3
ALD4
ALD5
ALD6						XVI:432109	3.95631	--------	*	479	XVI:432080	4.00894	--------	*	508	XVI:432078	3.58637	AGCCGA 33/6	+	510
ALE1
ALF1
ALG1
ALG11
ALG12
ALG13
ALG14
ALG2
ALG3
ALG5
ALG6
ALG7
ALG8
ALG9
ALK1
ALK2
ALO1
ALP1
ALR1
ALR2
ALT1
ALT2
ALY1
ALY2
AMA1
AMD1
AMD2
AME1
AMN1																II:555646	1.60621	GTCCGA 20/2	+	903
AMS1
ANB1	X:526002	4.35225	--------	*	-622	X:526009	6.5411	--------	*	-629	X:525999	5.01584	--------	*	-619	X:526063	6.38792	--------	*	-683
ANP1	V:85245	5.7729	--------	*	-694	V:85245	7.39274	--------	*	-694	V:85258	6.94332	--------	*	-707	V:85257	8.8997	--------	*	-706
ANS1
ANT1
AOS1
APA1
APA2
APC1											XIV:310284	3.10177	TATCGG 38/0	+	352	XIV:310284	2.97047	CCGATA 63/4	-	352
APC11
APC2
APC4
APC5
APC9
APD1																II:544641	2.30302	--------	*	387
APE2
APE3
APE4
API2
APJ1
APL1
APL2
APL3
APL4
APL5
APL6
APM1
APM2
APM3
APM4
APN1
APN2
APP1
APQ12
APQ13
APS1
APS2
APS3
APT1
APT2
AQR1																XIV:503357	1.99715	CCGATA 65/5	-	367
AQY1						XVI:921317	3.05573	--------	*	543	XVI:921325	3.23995	--------	*	535	XVI:921321	4.07671	--------	*	539
AQY2
ARA1
ARA2
ARB1
ARC1
ARC15
ARC18
ARC19
ARC35
ARC40
ARD1
ARE1
ARE2											XIV:665138	4.23154	--------	*	201	XIV:665123	3.84911	CGATAT 23/2	-	216
ARF1
ARF2
ARF3
ARG1
ARG2
ARG3
ARG4
ARG5
ARG7
ARG8
ARG80
ARG81
ARG82
ARH1
ARI1
ARK1
ARL1
ARL3
ARN1
ARN2
ARO1
ARO10
ARO2
ARO3
ARO4
ARO7
ARO8
ARO80
ARO9
ARP1
ARP10
ARP2
ARP3
ARP4
ARP5
ARP6
ARP7
ARP8
ARP9
ARR1
ARR2
ARR3
ART10
ART5
ARV1
ARX1
ASA1
ASC1
ASE1
ASF1						X:195488	2.97863	--------	*	799	X:195907	2.36732	TATCGG 44/1	+	380	X:195500	2.62952	GCCGAT 41/5	-	787
ASF2
ASG1
ASG7
ASH1
ASI1
ASI2
ASI3
ASK1						XI:340692	4.5682	--------	*	-147	XI:340828	4.71338	--------	*	-283	XI:340829	6.10696	--------	*	-284
ASK10
ASM4
ASN1
ASN2
ASP1
ASP3-1
ASP3-2
ASP3-3
ASP3-4
ASR1
AST1
AST2
ATC1
ATE1
ATF1
ATF2											VII:850712	3.39023	TATCGG 44/1	+	-277
ATG1
ATG10
ATG11
ATG12
ATG13
ATG14
ATG15
ATG16
ATG17
ATG18
ATG19
ATG2
ATG20
ATG21
ATG22
ATG23
ATG26
ATG27
ATG29
ATG3
ATG32
ATG33
ATG34
ATG4
ATG5
ATG7
ATG8
ATG9
ATH1
ATM1
ATO2																XIV:634145	1.79689	CCGATA 65/5	-	-290
ATO3																IV:1242419	3.54866	CCGGAA 12/2	-	-389
ATP1																II:36373	1.25828	TCCGAT 29/3	-	680
ATP10
ATP11
ATP12
ATP14
ATP15
ATP16
ATP17
ATP18
ATP19
ATP2
ATP20
ATP22
ATP23
ATP25
ATP3
ATP4
ATP5
ATP6
ATP7
ATP8
ATR1
ATS1
ATX1
ATX2
AUA1											VI:114665	1.71211	TTATCG 23/1	-	325	VI:114562	1.0145	--------	*	428
AUR1
AUS1
AVL9
AVO1
AVO2
AVT1
AVT2
AVT3
AVT4																XIV:434662	2.12072	AGCCGA 33/6	-	337
AVT5
AVT6
AVT7
AXL1
AXL2
AYR1
AYT1
AZF1
AZR1
BAG7
BAP2
BAP3
BAR1
BAS1
BAT1
BAT2
BBC1
BBP1
BCD1
BCH1
BCH2
BCK1
BCK2
BCP1
BCS1
BCY1
BDF1
BDF2
BDH1											I:34604	1.58164	TATCGG 44/1	-	551
BDH2
BDP1
BDS1
BEM1
BEM2
BEM3
BEM4
BER1
BET1
BET2
BET3
BET4
BET5
BFA1
BFR1
BFR2
BGL2
BI2
BI3
BI4
BIG1
BIK1
BIM1
BIO2
BIO3
BIO4
BIO5
BIR1
BIT2
BIT61
BLI1
BLM10
BLS1
BMH1
BMH2
BMS1
BNA1											X:471898	2.09018	TATCGG 38/0	-	-228
BNA2											X:578690	2.92066	TATCGG 38/0	+	170	X:578690	2.14323	CCGATA 70/6	-	170
BNA3
BNA4
BNA5
BNA6
BNA7
BNI1																XIV:135795	1.46446	CCGAAA 17/3	-	-413
BNI4
BNI5
BNR1
BNS1
BOI1
BOI2
BOP2
BOP3
BOR1
BOS1
BPH1
BPL1
BPT1
BRE1
BRE2
BRE4
BRE5
BRF1
BRL1
BRN1
BRO1
BRP1
BRR1
BRR2
BRR6
BRX1
BSC1																IV:386709	3.06442	ATTCCG 12/2	+	-1123
BSC2																IV:1011605	1.2756	CCGGAA 12/2	+	647
BSC3
BSC4
BSC5
BSC6
BSD2
BSP1
BST1
BTN2
BTS1
BTT1
BUB1
BUB2
BUB3
BUD13
BUD14
BUD16
BUD17
BUD19
BUD2
BUD20
BUD21
BUD22
BUD23
BUD25
BUD26
BUD27
BUD28
BUD3
BUD30
BUD31
BUD32
BUD4
BUD5
BUD6
BUD7
BUD8
BUD9
BUG1
BUL1
BUL2
BUR2
BUR6
BXI1
BYE1
BZZ1
CAB1
CAB2
CAB3
CAB4
CAB5
CAC2
CAD1
CAF120
CAF130
CAF16
CAF20
CAF4
CAF40
CAJ1
CAK1
CAM1
CAN1
CAP1
CAP2
CAR1						XVI:339661	3.71678	--------	*	283	XVI:339685	3.79872	TATCGG 38/0	+	259	XVI:339685	3.80407	CCGATA 92/10	-	259
CAR2
CAT2
CAT5
CAT8
CAX4
CBC2
CBF1
CBF2																VII:766461	1.3598	CCGGAA 12/2	+	968
CBF5
CBK1
CBP1
CBP2
CBP3
CBP4
CBP6
CBR1
CBS1
CBS2
CBT1
CCA1
CCC1
CCC2
CCE1
CCH1
CCL1
CCM1
CCP1
CCR4
CCS1
CCT2
CCT3
CCT4
CCT5
CCT6
CCT7
CCT8
CCW12						XII:370794	4.47042	--------	*	-697	XII:370792	2.33717	--------	*	-695	XII:370793	2.56825	--------	*	-696
CCW14
CCZ1
CDA1
CDA2
CDC1
CDC10
CDC11
CDC12
CDC123
CDC13
CDC14
CDC15
CDC16
CDC19
CDC20
CDC21
CDC23
CDC24
CDC25
CDC26
CDC27
CDC28
CDC3
CDC31
CDC33
CDC34
CDC36
CDC37
CDC39
CDC4
CDC40
CDC42
CDC43
CDC45
CDC48
CDC5
CDC50
CDC53
CDC55
CDC6
CDC60
CDC65
CDC7
CDC73
CDC8
CDC9
CDD1
CDH1
CDS1
CEF1
CEG1
CEM1
CEP3
CET1
CEX1
CFD1
CFT1
CFT2
CGI121
CGR1
CHA1
CHA4
CHC1
CHD1
CHK1
CHL1
CHL4
CHO1
CHO2
CHS1
CHS2
CHS3
CHS5
CHS6
CHS7
CHZ1
CIA1
CIC1
CIK1
CIN1	XV:989253	4.40851	--------	*	536	XV:989212	5.82027	--------	*	577	XV:989212	4.97322	TATCGG 38/0	+	577	XV:989231	6.73612	--------	*	558
CIN2
CIN4
CIN5											XV:384902	3.14823	--------	*	-483
CIN8
CIR1
CIR2																XV:1006995	1.54345	CCGAAA 17/3	+	226
CIS1
CIS3
CIT1
CIT2
CIT3
CKA1
CKA2
CKB1
CKB2
CKI1
CKS1																II:504529	1.68952	CCGAAA 17/3	-	325
CLA4
CLB1
CLB2
CLB3
CLB4
CLB5
CLB6
CLC1
CLD1											VII:713273	3.84074	--------	*	436
CLF1
CLG1
CLN1
CLN2
CLN3																I:68261	1.93979	CGATAT 23/2	+	-742
CLP1
CLU1
CMC1
CMC2
CMC4
CMD1
CMK1
CMK2
CMP2
CMS1
CNA1
CNB1
CNE1
CNL1
CNM67
CNN1
CNS1
COA1
COA2	XVI:188754	4.32035	--------	*	-242	XVI:188751	4.34164	--------	*	-239	XVI:188748	5.39555	--------	*	-236	XVI:188738	4.51121	--------	*	-226
COA3
COA4
COB
COF1
COG1
COG2
COG3
COG4
COG5
COG6
COG7
COG8
COP1
COQ1
COQ10
COQ2																XIV:701776	2.1791	CCGAAA 17/3	+	-118
COQ3
COQ4
COQ5
COQ6
COQ8
COQ9
COR1						II:136242	3.31934	--------	*	-727	II:135744	2.97814	TATCGG 38/0	+	-229	II:135744	4.03319	CCGATA 70/6	-	-229
COS1
COS10
COS111																II:628527	3.4908	--------	*	641
COS12
COS2
COS3
COS4
COS5
COS6
COS7
COS8
COS9
COT1
COX1
COX10
COX11
COX12						XII:225320	1.75001	--------	*	-149	XII:225337	1.11103	TATCGG 38/0	+	-166
COX13											VII:144622	3.54154	TATCGG 38/0	+	186	VII:144622	2.63854	CCGATA 63/4	-	186
COX14
COX15											V:453281	1.95721	--------	*	178	V:453270	1.52085	CCGAAA 17/3	-	189
COX16
COX17
COX18
COX19
COX2
COX20
COX23
COX3
COX4																VII:150740	1.19711	CGATAT 23/2	-	-570
COX5A											XIV:531599	2.64911	TATCGG 38/0	-	126	XIV:531599	3.96134	CCGATA 73/6	+	126
COX5B
COX6	VIII:209409	3.60733	--------	*	296	VIII:209408	4.41148	--------	*	297	VIII:209409	3.84028	--------	*	296	VIII:209409	4.59808	--------	*	296
COX7						XIII:779265	2.10742	--------	*	-139	XIII:779264	4.21426	--------	*	-138	XIII:779266	3.39684	GTCCGA 20/2	-	-140
COX8
COX9
COY1
CPA1
CPA2
CPD1
CPR1
CPR2
CPR3
CPR4
CPR5
CPR6
CPR7
CPR8
CPS1
CPT1
CRC1
CRD1
CRF1
CRG1
CRH1
CRM1
CRN1
CRP1
CRR1
CRS5
CRT10
CRZ1
CSE1
CSE2
CSE4
CSF1
CSG2
CSH1
CSI1
CSI2
CSL4
CSM1
CSM2
CSM3
CSM4
CSN9
CSR1
CSR2
CST26
CST6
CST9
CTA1
CTF13
CTF18
CTF19
CTF3
CTF4
CTF8
CTH1
CTI6
CTK1
CTK2
CTK3
CTL1
CTM1
CTP1
CTR1																XVI:785750	1.61013	CCGATA 63/4	+	458
CTR2
CTR3
CTR86
CTR9
CTS1
CTS2
CTT1	VII:654171	3.75042	--------	*	463	VII:654184	3.628	--------	*	450						VII:654175	5.5764	--------	*	459
CUE1
CUE2
CUE3
CUE4																XIII:70330	1.34312	--------	*	-243
CUE5
CUL3
CUP1-1
CUP1-2
CUP2
CUP9																XVI:214681	2.31565	CCGCTA 13/1	-	-720
CUR1
CUS1
CUS2
CWC15
CWC2
CWC21
CWC22
CWC23
CWC24
CWC25
CWC27
CWH41
CWH43
CWP1																XI:260791	1.92041	GGCCGA 19/2	-	341
CWP2						XI:258910	4.65033	--------	*	343	XI:258770	3.66594	--------	*	483	XI:258744	5.0422	--------	*	509
CYB2	XIII:167493	3.26679	--------	*	-186	XIII:167542	3.73791	--------	*	-235	XIII:167536	4.60141	--------	*	-229	XIII:167542	5.56849	CCGATA 79/8	-	-235
CYB5						XIV:417616	2.25154	--------	*	-315	XIV:417603	4.45526	--------	*	-302	XIV:417586	3.69803	--------	*	-285
CYC1	X:526002	4.35225	--------	*	333	X:526009	6.5411	--------	*	326	X:525999	5.01584	--------	*	336	X:526063	6.38792	--------	*	272
CYC2
CYC3						I:70099	2.29278	--------	*	-575	I:70107	3.03288	TATCGG 38/0	-	-583	I:70107	3.71507	CCGATA 70/6	+	-583
CYC7						V:80283	3.16721	--------	*	-307						V:80219	2.93559	CGATAA 30/3	-	-243
CYC8											II:466279	3.96686	--------	*	-510	II:466298	2.95194	CCGGTA 16/3	+	-529
CYK3
CYM1
CYR1
CYS3
CYS4
CYT1	XV:446922	4.67139	--------	*	517	XV:446995	6.65103	--------	*	444	XV:446926	4.90044	--------	*	513	XV:446959	7.61675	--------	*	480
CYT2
DAD1
DAD2
DAD3
DAD4
DAK1
DAK2
DAL1
DAL2
DAL3
DAL4
DAL5
DAL7
DAL80
DAL81
DAL82
DAM1
DAN1
DAN4
DAP1											XVI:228123	2.99308	--------	*	191	XVI:228066	2.48182	CCGGTA 16/3	-	248
DAP2
DAS1
DAS2
DAT1
DBF2
DBF20
DBF4
DBP1
DBP10
DBP2
DBP3
DBP5
DBP6
DBP7
DBP8
DBP9
DBR1
DCC1
DCD1
DCG1
DCI1
DCN1
DCP1
DCP2
DCR2
DCS1
DCS2
DCV1
DCW1
DDC1
DDI1
DDI2
DDI3
DDP1
DDR2																XV:232268	2.42578	CCGGAA 12/2	-	-514
DDR48
DED1
DED81
DEF1
DEG1
DEP1
DER1
DET1
DFG10
DFG16
DFG5
DFM1
DFR1
DGA1
DGK1
DGR1
DGR2
DHH1
DHR2
DIA1
DIA2
DIA3
DIA4
DIB1
DIC1
DID2
DID4
DIE2
DIF1
DIG1
DIG2
DIM1
DIN7
DIP2
DIP5											XVI:40491	2.64383	--------	*	552
DIS3
DIT1
DIT2
DJP1
DLD1						IV:147835	4.08139	--------	*	-247	IV:147835	4.68588	--------	*	-247	IV:147839	5.34977	--------	*	-251
DLD2
DLD3
DLS1
DLT1
DMA1
DMA2
DMC1
DML1
DNA2
DNF1
DNF2
DNF3
DNL4
DNM1
DOA1
DOA4
DOC1
DOG1
DOG2
DOM34
DON1
DOP1
DOS2
DOT1
DOT5
DOT6
DPB11						X:265677	2.6939	--------	*	-627	X:265637	2.59495	ATCGGA 17/0	-	-587
DPB2
DPB3
DPB4
DPH1
DPH2
DPH5
DPL1
DPM1
DPP1
DPS1
DRE2											XI:576128	1.08563	TATCGG 42/0	+	-149
DRS1
DRS2
DSD1
DSE1
DSE2
DSE3
DSE4
DSF1											V:18835	1.63775	--------	*	754
DSF2											II:251731	1.37295	TTATCG 23/1	-	-716
DSK2
DSL1
DSN1
DSS1
DSS4
DST1
DTD1
DTR1
DUG1
DUG2
DUG3
DUN1
DUO1
DUR1
DUR3
DUS1
DUS3
DUS4
DUT1
DYN1
DYN2
DYN3
DYS1
EAF1
EAF3
EAF5
EAF6
EAF7
EAP1
EAR1
EBP2
EBS1
ECI1
ECL1
ECM1
ECM10
ECM11
ECM12
ECM13						II:136242	3.31934	--------	*	446						II:136282	4.02665	CCGAAA 17/3	-	406
ECM14
ECM15
ECM16
ECM18
ECM19
ECM2
ECM21
ECM22						XII:602899	2.72544	--------	*	-437	XII:602893	2.78109	--------	*	-431	XII:602895	1.94385	--------	*	-433
ECM23
ECM25
ECM27
ECM29
ECM3
ECM30
ECM31
ECM32
ECM33																II:392774	1.62742	CCGAAA 17/3	-	349
ECM34
ECM38
ECM4																XI:581220	1.50954	CCGAAA 17/3	-	1063
ECM5
ECM7
ECM8
ECM9
ECO1
ECT1
EDC1
EDC2																V:222357	1.10869	CCGGTA 16/3	-	282
EDC3
EDE1
EDS1
EEB1											XVI:369681	2.404	TTATCG 23/1	-	-241
EFB1
EFG1
EFM1
EFR3
EFT1
EFT2																IV:1242419	3.54866	CCGGAA 12/2	-	811
EGD1
EGD2
EGT2
EHD3
EHT1											II:586289	2.43539	TATCGG 42/0	-	-128	II:586289	1.85894	CCGATA 71/7	+	-128
EIS1
EKI1
ELA1
ELC1
ELF1
ELG1
ELM1
ELO1
ELP2
ELP3
ELP4
ELP6
EMC1
EMC2
EMC4
EMC6
EMG1
EMI1
EMI2
EMI5
EMP24
EMP46
EMP47
EMP70
EMT1
EMT2
EMT3
EMT4
EMT5						X:391568	3.49427	--------	*	-454	X:391590	3.38591	TTATCG 23/1	+	-476	X:391606	4.71329	CGATAT 23/2	-	-492
EMW1
ENA1																IV:539163	2.20455	CGATAA 30/3	+	-697
ENA2
ENA5
ENB1
END3
ENO1
ENO2
ENP1
ENP2
ENT1
ENT2	XII:553926	3.3952	--------	*	652	XII:554003	4.63534	--------	*	575	XII:553755	2.82291	--------	*	823	XII:553921	4.23656	CCGATA 73/8	+	657
ENT3
ENT4
ENT5
ENV10
ENV11
ENV7
ENV9											XV:797250	2.0268	TATCGG 42/0	+	-458
EOS1
EPL1
EPS1
EPT1
ERB1
ERC1
ERD1
ERD2
ERF2
ERG1	VII:848805	2.88856	--------	*	-383	VII:848770	4.72338	--------	*	-348	VII:848807	5.03717	--------	*	-385	VII:848760	6.21474	CCGATA 69/6	+	-338
ERG10											XVI:497820	2.57514	TTATCG 23/1	+	276	XVI:497820	3.22635	CGATAA 30/3	-	276
ERG11	VIII:122372	3.76018	--------	*	-690	VIII:122404	6.05876	CCGGGG 23/3	-	-722	VIII:122400	5.84616	--------	*	-718	VIII:122403	7.53441	CCGGTA 16/3	+	-721
ERG12											XIII:684238	2.96577	--------	*	229	XIII:684277	1.76086	CCGATA 66/6	-	190
ERG13
ERG2	XIII:667275	3.56507	--------	*	262	XIII:667330	2.52522	--------	*	207						XIII:667377	3.38786	CCGGTA 16/3	-	160
ERG20
ERG24																XIV:110622	1.17159	TCCGAT 24/2	+	-212
ERG25						VII:610010	6.92953	--------	*	554	VII:610010	6.10397	TATCGG 44/1	+	554	VII:609994	8.23751	--------	*	570
ERG26											VII:496681	3.20072	TATCGG 42/0	+	-180	VII:496681	1.20989	CCGATA 69/6	-	-180
ERG27
ERG28																V:238261	1.26261	CCGATA 63/4	-	-246
ERG3	XII:253460	3.23266	--------	*	401	XII:253521	3.67807	--------	*	340	XII:253464	3.81768	--------	*	397	XII:253521	4.54476	--------	*	340
ERG4						VII:472600	2.77711	--------	*	255						VII:472603	1.51511	--------	*	252
ERG5	XIII:302966	3.36568	--------	*	-482	XIII:302969	5.48692	--------	*	-485	XIII:302970	5.02622	--------	*	-486	XIII:302968	5.7922	--------	*	-484
ERG6											XIII:253359	4.37407	TATCGG 48/1	+	-370	XIII:253359	5.16665	CCGATA 68/7	-	-370
ERG7
ERG8
ERG9											VIII:484687	3.41354	TATCGG 44/1	+	158	VIII:484705	4.70298	--------	*	140
ERI1
ERJ5
ERO1
ERP1
ERP2
ERP3
ERP4
ERP5
ERP6
ERR1
ERR2
ERR3
ERS1
ERT1											II:700232	2.15043	TATCGG 48/1	-	-290	II:700232	1.03267	CCGATA 68/7	+	-290
ERV1
ERV14
ERV15											II:645234	1.49493	TATCGG 42/0	+	316
ERV2
ERV25
ERV29
ERV41
ERV46
ESA1
ESBP6
ESC1
ESC2
ESC8
ESF1
ESF2
ESP1
ESS1
EST1
EST2
EST3
ETP1
ETR1
ETT1
EUG1
EXG1
EXG2
EXO1
EXO5
EXO70
EXO84
FAA1						XV:908631	5.29768	--------	*	712	XV:908723	4.29372	--------	*	620	XV:908735	5.84889	--------	*	608
FAA2
FAA3
FAA4						XIII:759055	3.24393	CCGGGC 12/0	-	752	XIII:759084	3.70629	--------	*	723	XIII:759064	3.09908	--------	*	743
FAB1
FAD1
FAF1
FAL1
FAP1
FAP7
FAR1
FAR10
FAR11
FAR3
FAR7
FAR8
FAS1	XI:99929	3.59218	--------	*	742	XI:99895	4.48064	--------	*	776	XI:99851	4.20371	--------	*	820	XI:99989	4.96716	--------	*	682
FAS2																XVI:108454	1.28499	CCGAAA 17/3	+	198
FAT1
FAU1
FBA1
FBP1
FBP26
FCF1
FCF2
FCJ1
FCP1
FCY1
FCY2						V:268547	1.55061	--------	*	-435	V:268552	1.78764	TTATCG 23/1	-	-440	V:268552	1.25471	CGATAA 30/3	+	-440
FCY21
FCY22
FDC1
FDH1
FDH2
FEN1
FEN2
FES1
FET3						XIII:388421	2.24391	--------	*	401	XIII:388495	2.4654	TATCGG 44/1	-	327	XIII:388495	2.29684	CCGATA 76/8	+	327
FET4
FET5
FHL1
FHN1
FIG1
FIG2
FIG4
FIN1
FIP1
FIR1
FIS1
FIT1
FIT2
FIT3
FKH1
FKH2
FKS1
FKS3
FLC1
FLC2
FLC3
FLD1
FLO1
FLO10
FLO5
FLO8
FLO9
FLR1
FLX1
FMC1
FMN1
FMO1
FMP10
FMP16
FMP21
FMP23
FMP25
FMP27
FMP30
FMP32
FMP33
FMP37
FMP40																XVI:129967	1.56759	ATTCCG 12/2	-	195
FMP41
FMP43																VII:977041	1.93814	GCCGAT 42/5	-	295
FMP45
FMP46
FMP48											VII:592496	2.61967	TATCGG 42/0	+	1100	VII:592784	4.18384	CCGAAA 17/3	-	812
FMP52
FMS1
FMT1
FOB1
FOL1
FOL2
FOL3
FOX2
FPK1
FPR1
FPR2
FPR3
FPR4
FPS1
FRA1
FRA2
FRE1
FRE2
FRE3
FRE4
FRE5
FRE6
FRE7
FRE8
FRK1
FRM2
FRQ1
FRS1
FRS2						VI:95639	3.80981	--------	*	-630	VI:95666	3.65631	TATCGG 44/1	-	-657	VI:95666	3.2116	CCGATA 88/10	+	-657
FRT1
FRT2
FSF1
FSH1
FSH2
FSH3
FTH1
FTR1						V:462010	3.58598	--------	*	-271	V:462010	4.12867	--------	*	-271	V:461985	4.5952	--------	*	-246
FUI1											II:140584	1.11863	TTATCG 23/1	-	-325
FUM1
FUN12
FUN14
FUN19
FUN26
FUN30
FUR1
FUR4
FUS1
FUS2
FUS3
FYV1
FYV10
FYV12
FYV4
FYV5
FYV6
FYV7
FYV8
FZF1
FZO1
GAA1
GAB1
GAC1																XV:671160	1.8538	GTCCGA 36/5	-	-920
GAD1
GAL1
GAL10
GAL11
GAL2
GAL3
GAL4
GAL7
GAL80
GAL83
GAP1
GAR1
GAS1
GAS2
GAS3
GAS4
GAS5
GAT1						VI:95639	3.80981	--------	*	327	VI:95666	3.65631	TATCGG 44/1	-	300	VI:95666	3.2116	CCGATA 88/10	+	300
GAT2																XIII:540764	1.91261	CCGGAA 12/2	-	435
GAT3
GAT4
GBP2
GCD1
GCD10
GCD11
GCD14
GCD2
GCD6
GCD7
GCN1
GCN2
GCN20
GCN3
GCN4
GCN5
GCR1
GCR2
GCS1
GCV1
GCV2
GCV3
GCY1
GDA1
GDB1
GDE1
GDH1
GDH2
GDH3
GDI1
GDS1
GDT1
GEA1
GEA2
GEF1
GEM1
GEP3
GEP4
GEP5
GEP7
GET1
GET2
GET3
GET4
GEX1
GEX2
GFA1
GFD1
GFD2
GGA1
GGA2
GGC1
GIC1
GIC2						IV:1080506	2.80048	--------	*	-308						IV:1080459	2.94521	CGATAA 30/3	+	-261
GID7
GID8																XIII:540764	1.91261	CCGGAA 12/2	-	-709
GIM3
GIM4
GIM5
GIN4
GIP1
GIP2
GIP3											XVI:297287	2.60805	TTATCG 23/1	-	-641	XVI:297242	2.60246	GGCCGA 19/2	+	-596
GIP4
GIR2
GIS1																IV:636368	1.47845	--------	*	771
GIS2
GIS3
GIS4
GIT1
GLC3
GLC7
GLC8
GLE1
GLE2
GLG1
GLG2
GLK1
GLN1
GLN3
GLN4
GLO1
GLO2
GLO3
GLO4
GLR1
GLT1
GLY1																V:69198	1.09498	AGCCGA 17/3	-	-407
GMH1
GNA1
GND1
GND2
GNP1											IV:1468967	2.78262	--------	*	-524	IV:1468913	2.07512	--------	*	-470
GNT1
GON7
GOR1
GOS1
GOT1
GPA1
GPA2
GPB1
GPB2
GPD1
GPD2											XV:216447	2.40308	TATCGG 48/1	+	679	XV:216447	2.23226	CCGATA 68/7	-	679
GPG1
GPH1
GPI1
GPI10
GPI11
GPI12
GPI13
GPI14
GPI15
GPI16											VIII:484687	3.41354	TATCGG 44/1	+	-851	VIII:484705	4.70298	--------	*	-869
GPI17
GPI18
GPI19
GPI2
GPI8
GPM1
GPM2
GPM3
GPR1
GPT2
GPX1
GPX2
GRC3
GRE1																XVI:129967	1.56759	ATTCCG 12/2	-	-830
GRE2
GRE3
GRH1
GRR1
GRS1
GRS2
GRX1
GRX2
GRX3
GRX4
GRX5
GRX6
GRX7
GRX8
GSC2
GSF2
GSH1						X:237098	3.71097	--------	*	-743	X:237214	3.44862	--------	*	-859	X:237141	4.7044	CCGATA 66/6	+	-786
GSH2
GSM1
GSP1
GSP2
GSY1
GSY2
GTB1
GTF1
GTO1
GTO3
GTR1
GTR2
GTS1
GTT1
GTT2
GTT3
GUA1
GUD1
GUF1
GUK1
GUP1
GUP2	XVI:188754	4.32035	--------	*	400	XVI:188751	4.34164	--------	*	403	XVI:188748	5.39555	--------	*	406	XVI:188738	4.51121	--------	*	416
GUS1
GUT1
GUT2											IX:54060	3.51899	--------	*	-353	IX:53901	2.9836	CCGATA 65/5	-	-194
GVP36
GWT1
GYL1
GYP1											XV:458145	2.23821	TTATCG 23/1	+	-326	XV:458145	1.18485	CGATAA 30/3	-	-326
GYP5
GYP6
GYP7
GYP8
GZF3
HAA1
HAC1
HAL1
HAL5
HAL9
HAM1
HAP1						XII:646024	3.76067	CCGGGG 23/3	-	391						XII:646051	4.31643	CCGATA 71/7	-	364
HAP2
HAP3
HAP4																XI:231309	6.40671	--------	*	918
HAP5
HAS1
HAT1
HAT2											V:46450	2.31809	--------	*	718	V:46448	1.61433	GCCGAT 29/3	-	720
HBN1
HBS1
HBT1
HCA4
HCH1
HCM1
HCR1
HCS1
HDA1
HDA2
HDA3
HED1
HEF3
HEH2
HEK2
HEM1
HEM12
HEM13
HEM14
HEM15
HEM2
HEM3
HEM4
HER1
HER2
HES1
HFA1											XIII:684238	2.96577	--------	*	-675	XIII:684277	1.76086	CCGATA 66/6	-	-714
HFD1
HFI1
HFM1
HGH1
HHF1
HHF2
HHO1
HHT1
HHT2
HHY1						V:42109	2.97845	--------	*	543						V:42302	1.58928	--------	*	350
HIF1
HIM1
HIP1
HIR1
HIR2
HIR3
HIS1
HIS2
HIS3
HIS4
HIS5
HIS6
HIS7
HIT1
HKR1
HLJ1
HLR1
HMF1
HMG1						XIII:119360	5.51083	--------	*	-463	XIII:119381	5.3974	--------	*	-484	XIII:119380	6.62964	--------	*	-483
HMG2
HMI1
HMLALPHA1
HMLALPHA2
HMO1
HMRA1
HMRA2
HMS1	XV:391523	2.76939	--------	*	-449	XV:391542	3.55623	--------	*	-468	XV:391524	4.08823	--------	*	-450	XV:391525	4.8926	--------	*	-451
HMS2
HMT1
HMX1	XII:553926	3.3952	--------	*	-250	XII:554003	4.63534	--------	*	-327	XII:553921	2.80663	TATCGG 48/1	-	-245	XII:553921	4.23656	CCGATA 73/8	+	-245
HNM1
HNT1																IV:239917	1.42557	CCGGTA 16/3	-	-312
HNT2
HNT3
HO
HOC1
HOF1
HOG1						XII:370794	4.47042	--------	*	826	XII:370792	2.33717	--------	*	828	XII:370793	2.56825	--------	*	827
HOL1
HOM2
HOM3
HOM6
HOP1
HOP2
HOR2											V:281050	1.77019	--------	*	-369	V:280998	1.09214	CCGAAA 17/3	+	-317
HOR7	XIII:774435	4.01495	--------	*	317	XIII:774425	7.64353	--------	*	327	XIII:774434	5.64581	--------	*	318	XIII:774439	7.35016	--------	*	313
HOS1
HOS2
HOS3
HOS4
HOT1
HOT13
HPA2
HPA3
HPC2
HPF1
HPM1
HPR1
HPT1
HRA1
HRB1
HRD1
HRD3
HRI1
HRK1																XV:825745	1.28232	CCGATT 8/0	+	-879
HRP1
HRQ1
HRR25
HRT1
HRT3
HSC82
HSE1
HSF1
HSH155
HSH49
HSK3
HSL1
HSL7																II:504529	1.68952	CCGAAA 17/3	-	-243
HSM3
HSP10
HSP104
HSP12																VI:106665	2.07145	AGCCGA 33/6	+	591
HSP150
HSP26																II:381608	2.52025	TCCGAT 36/4	-	422
HSP30
HSP31
HSP32
HSP33
HSP42
HSP60
HSP78
HSP82
HST1
HST2
HST3
HST4
HSV2
HSX1
HTA1
HTA2
HTB1
HTB2
HTD2
HTL1
HTS1
HTZ1
HUA1
HUA2
HUB1
HUG1
HUL4
HUL5
HUR1
HUT1
HVG1
HXK1
HXK2																VII:23457	1.01635	--------	*	478
HXT1						VIII:293586	2.18444	--------	*	-962
HXT10
HXT11
HXT12
HXT13
HXT14
HXT15
HXT16
HXT17
HXT2
HXT3
HXT4
HXT5																VIII:296859	2.02304	CCGGTA 16/3	+	-413
HXT6
HXT7											IV:1156387	3.62612	--------	*	-460
HXT8
HXT9
HYM1
HYP2	V:85245	5.7729	--------	*	431	V:85245	7.39274	--------	*	431	V:85258	6.94332	--------	*	418	V:85257	8.8997	--------	*	419
HYR1
IAH1
IBA57
IBD2
ICE2
ICL1
ICL2
ICP55
ICR1
ICS2																II:555233	2.96761	--------	*	-924
ICS3
ICT1
ICY1
ICY2
IDH1
IDH2
IDI1
IDP1
IDP2
IDP3
IDS2
IES1
IES2
IES3
IES4
IES5
IES6																V:69198	1.09498	AGCCGA 17/3	-	559
IFA38
IFH1
IFM1
IGD1
IGO1
IGO2
IKI1
IKI3
IKS1
ILM1
ILS1
ILV1
ILV2
ILV3
ILV5
ILV6
IMA1
IMA2
IMA3
IMA4
IMA5
IMD1
IMD2
IMD3
IMD4
IME1
IME2																X:220566	1.44758	GGCCGA 19/2	-	824
IME4
IMG1
IMG2
IMH1
IML1
IML2
IML3
IMO32
IMP1
IMP2
IMP2'
IMP3
IMP4
IMT1
IMT2						XVI:339661	3.71678	--------	*	-743	XVI:339685	3.79872	TATCGG 38/0	+	-767	XVI:339685	3.80407	CCGATA 92/10	-	-767
IMT3
IMT4
INH1																IV:134823	2.18751	CCGATA 69/6	+	356
INM1
INM2
INN1
INO1
INO2
INO4
INO80
INP1
INP2
INP51
INP52
INP53
INP54
IOC2
IOC3
IOC4
IPI1
IPI3
IPK1
IPL1
IPP1
IPT1						IV:591762	2.49595	--------	*	-419						IV:591744	3.46839	--------	*	-401
IQG1
IRA1
IRA2
IRC10
IRC11
IRC13
IRC14
IRC15
IRC16
IRC18
IRC19
IRC2
IRC20
IRC21	XIII:413275	2.16376	--------	*	-403
IRC22
IRC23
IRC24
IRC25
IRC3
IRC4											IV:1517933	1.89836	TATCGG 44/1	-	-259
IRC5
IRC6
IRC7
IRC8
IRC9
IRE1
IRR1
IRS4
ISA1						XII:87065	1.09896	--------	*	338
ISA2
ISC1
ISC10
ISD11
ISF1
ISM1
ISN1
ISR1
IST1
IST2
IST3
ISU1											XVI:297287	2.60805	TTATCG 23/1	-	266	XVI:297242	2.60246	GGCCGA 19/2	+	311
ISU2
ISW1
ISW2
ISY1
ITC1
ITR1
ITR2
ITT1
IWR1
IVY1
IXR1
IZH1						IV:1434521	3.53605	--------	*	403	IV:1434516	4.88679	--------	*	408	IV:1434523	5.09193	--------	*	401
IZH2
IZH3
IZH4
JAC1
JEM1
JEN1						XI:21569	3.04731	--------	*	665	XI:21551	4.28743	TATCGG 38/0	-	683	XI:21571	5.72525	--------	*	663
JHD1
JHD2
JID1
JIP3
JIP4
JIP5
JJJ1
JJJ2
JJJ3
JLP1
JLP2
JNM1
JSN1
KAE1
KAP104
KAP114
KAP120
KAP122
KAP123
KAP95
KAR1
KAR2
KAR3
KAR4
KAR5
KAR9
KCC4
KCS1
KDX1
KEG1
KEI1
KEL1
KEL2
KEL3
KES1
KEX1
KEX2
KGD1
KGD2
KHA1
KIC1
KIN1
KIN2
KIN28
KIN3
KIN4
KIN82
KIP1
KIP2
KIP3
KKQ8
KNH1																IV:366302	2.1562	CGATAA 30/3	+	-429
KNS1
KOG1
KRE1
KRE2
KRE27
KRE28
KRE29
KRE33
KRE5
KRE6
KRE9
KRI1
KRR1
KRS1
KSH1
KSP1
KSS1
KTI11
KTI12																XI:230537	1.68831	--------	*	-658
KTR1
KTR2
KTR3
KTR4
KTR5
KTR6
KTR7
KXD1
LAA1
LAC1
LAG1
LAG2
LAP2
LAP3
LAP4
LAS1
LAS17
LAS21
LAT1
LCB1
LCB2
LCB3
LCB4
LCB5
[truncated: 5,127 more rows]

## Sheet: Table S4 Oaf1
Gene	Peakloci_N-lim	Log2_N-lim	Motif_N-lim	Direction_N-lim	Distance_to_ATG_N-lim	Peakloci_Et-lim	Log2_Et-lim	Motif_Et-lim	Direction_Et-lim	Distance_to_ATG_Et-lim	Peakloci_Ox,Glu-lim	Log2_Ox,Glu-lim	Motif_Ox,Glu-lim	Direction_Ox,Glu-lim	Distance_to_ATG_Ox,Glu-lim	Peakloci_Glu-lim	Log2_Glu-lim	Motif_Glu-lim	Direction_Glu-lim	Distance_to_ATG_Glu-lim
15S_RRNA
21S_RRNA
AAC1						XIII:388441	1.15199	CCGGG 60/11	+	-198
AAC3											II:415492	1.14052	CCCCG 33/2	+	491
AAD10
AAD14
AAD15
AAD16
AAD3
AAD4
AAD6
AAH1
AAP1
AAR2
AAT1
AAT2
ABD1
ABF1
ABF2
ABM1
ABP1
ABP140
ABZ1
ABZ2
ACA1																V:242369	1.56769	CGGAA 62/8	+	-869
ACB1
ACC1	XIV:662076	1.15406	CGCGG 28/2	+	-703											XIV:662243	1.22002	CGGAG 58/1	+	-870
ACE2
ACF2
ACF4
ACH1
ACK1
ACM1
ACN9
ACO1
ACO2
ACP1
ACS1											I:45444	1.81024	TCCGA 74/7	+	-423	I:45246	2.2433	GCGGC 40/7	+	-225
ACS2	XII:447888	2.6996	--------	*	-314						XII:447899	2.94229	CCCCG 51/5	+	-325
ACT1
ADA2
ADD37
ADD66
ADE1
ADE12
ADE13
ADE16
ADE17
ADE2
ADE3						VII:905478	1.32193	TCCGC 57/7	-	456						VII:905474	2.38081	GCGGC 63/11	-	460
ADE4
ADE5
ADE6
ADE8
ADF1
ADH1	XV:161252	2.23866	--------	*	-659											XV:161780	3.35167	--------	*	-1187
ADH2
ADH3
ADH4
ADH5
ADH6
ADH7
ADI1						XIII:282950	2.56479	CCGCA 33/7	+	1152
ADK1
ADK2
ADO1						X:623069	1.09956	TCCGC 72/17	+	512						X:622944	2.19115	CGGAA 47/5	+	637
ADP1
ADR1	IV:894038	2.29649	CGGAG 52/3	-	997	IV:894040	3.51261	--------	*	995	IV:894037	1.76719	CTCCG 80/9	+	998	IV:894206	3.82927	--------	*	829
ADY2						III:133667	3.0282	CCCGC 70/12	-	-544
ADY3
ADY4
AEP1
AEP2
AEP3
AFG1
AFG2
AFG3
AFI1
AFR1
AFT1
AFT2
AGA1
AGA2
AGC1
AGE1
AGE2
AGP1
AGP2
AGP3
AGX1
AHA1
AHC1
AHC2
AHP1
AHT1
AI1
AI2
AI3
AI4
AI5_ALPHA
AI5_BETA
AIF1
AIM1
AIM10
AIM11
AIM13
AIM14
AIM17
AIM18
AIM19
AIM2
AIM20
AIM21
AIM22
AIM23
AIM24
AIM25
AIM26
AIM27
AIM29
AIM3
AIM31
AIM32
AIM33
AIM34
AIM36
AIM37
AIM38						XIV:664038	1.2578	CCCGC 59/12	+	232
AIM39
AIM4
AIM41
AIM43
AIM44
AIM45
AIM46
AIM5																II:736643	1.90689	CGGGG 43/6	+	-604
AIM6
AIM7
AIM9
AIP1
AIR1
AIR2
AKL1
AKR1
AKR2
ALA1
ALB1
ALD2
ALD3
ALD4
ALD5
ALD6																XVI:432154	4.17608	--------	*	434
ALE1
ALF1
ALG1
ALG11
ALG12
ALG13
ALG14
ALG2
ALG3
ALG5
ALG6
ALG7
ALG8
ALG9
ALK1
ALK2
ALO1
ALP1
ALR1
ALR2
ALT1
ALT2
ALY1
ALY2
AMA1
AMD1
AMD2
AME1
AMN1						II:555709	1.16993	CGGCG 33/6	-	840	II:555889	1.30574	TCCGC 52/8	+	660
AMS1
ANB1
ANP1						V:85372	2.67647	CCGCA 33/7	+	-821	V:85354	1.91004	--------	*	-803
ANS1
ANT1	XVI:792456	3.29795	--------	*	-253						XVI:792376	4.04176	--------	*	-173	XVI:792433	3.08746	GCGGC 46/9	-	-230
AOS1
APA1
APA2
APC1
APC11
APC2
APC4
APC5
APC9
APD1											II:544764	1.86188	TTCCG 63/11	-	264	II:544740	3.06178	--------	*	288
APE2
APE3
APE4
API2
APJ1
APL1
APL2
APL3
APL4						XVI:627640	3.72632	CCGGG 44/8	+	-674
APL5
APL6
APM1
APM2
APM3
APM4
APN1
APN2
APP1
APQ12
APQ13
APS1
APS2
APS3
APT1
APT2
AQR1
AQY1																XVI:921312	2.56986	CGGGG 48/7	-	548
AQY2
ARA1
ARA2	XIII:353125	2.59996	CGGAG 53/3	-	-1153	XIII:353106	2.18764	CGGCG 33/6	-	-1134						XIII:353123	3	CGGAG 48/1	-	-1151
ARB1
ARC1
ARC15
ARC18
ARC19
ARC35
ARC40
ARD1
ARE1
ARE2	XIV:665140	1.74936	CGGAG 57/2	+	199						XIV:665176	1.0916	TTCCG 50/9	-	163
ARF1
ARF2
ARF3
ARG1
ARG2
ARG3
ARG4
ARG5
ARG7
ARG8
ARG80
ARG81
ARG82
ARH1
ARI1
ARK1
ARL1
ARL3
ARN1
ARN2
ARO1
ARO10
ARO2
ARO3
ARO4
ARO7
ARO8
ARO80
ARO9
ARP1
ARP10
ARP2
ARP3
ARP4
ARP5
ARP6
ARP7
ARP8
ARP9
ARR1
ARR2
ARR3
ART10
ART5
ARV1
ARX1
ASA1
ASC1
ASE1
ASF1
ASF2
ASG1
ASG7
ASH1
ASI1
ASI2
ASI3
ASK1	XI:340775	1.72696	CGGAG 47/2	+	-230	XI:340822	1.73695	TCCGG 30/5	-	-277
ASK10											VII:678110	1.10889	GCTCC 23/3	+	585
ASM4
ASN1
ASN2
ASP1
ASP3-1
ASP3-2
ASP3-3
ASP3-4
ASR1
AST1
AST2
ATC1
ATE1
ATF1
ATF2
ATG1
ATG10
ATG11
ATG12
ATG13
ATG14
ATG15
ATG16
ATG17
ATG18
ATG19
ATG2
ATG20
ATG21
ATG22
ATG23
ATG26
ATG27
ATG29
ATG3
ATG32
ATG33
ATG34
ATG4
ATG5
ATG7
ATG8
ATG9
ATH1
ATM1
ATO2						XIV:634014	2.00748	--------	*	-159
ATO3						IV:1242419	1.70527	TCCGG 46/8	+	-389						IV:1242535	2.80054	GCGGC 52/7	+	-505
ATP1											II:36536	1.08746	CTCCG 75/10	+	517
ATP10
ATP11
ATP12
ATP14
ATP15
ATP16
ATP17
ATP18
ATP19
ATP2
ATP20
ATP22
ATP23
ATP25
ATP3
ATP4
ATP5
ATP6
ATP7
ATP8
ATR1
ATS1
ATX1
ATX2
AUA1
AUR1
AUS1
AVL9
AVO1
AVO2
AVT1
AVT2
AVT3
AVT4
AVT5
AVT6
AVT7
AXL1
AXL2
AYR1
AYT1
AZF1
AZR1
BAG7
BAP2
BAP3
BAR1
BAS1
BAT1
BAT2
BBC1
BBP1
BCD1
BCH1
BCH2
BCK1
BCK2
BCP1
BCS1
BCY1
BDF1
BDF2
BDH1
BDH2
BDP1
BDS1
BEM1
BEM2
BEM3
BEM4
BER1
BET1
BET2
BET3
BET4
BET5
BFA1
BFR1
BFR2
BGL2
BI2
BI3
BI4
BIG1
BIK1
BIM1
BIO2
BIO3
BIO4
BIO5
BIR1
BIT2
BIT61
BLI1
BLM10
BLS1
BMH1
BMH2
BMS1
BNA1
BNA2
BNA3
BNA4
BNA5
BNA6
BNA7
BNI1
BNI4
BNI5
BNR1	IX:41584	3.28349	--------	*	241						IX:41648	4.48615	GCGCC 15/1	+	177	IX:41603	2.92589	--------	*	222
BNS1
BOI1
BOI2																V:394519	1.90689	CGGAA 47/5	-	-808
BOP2
BOP3
BOR1
BOS1
BPH1
BPL1
BPT1
BRE1
BRE2
BRE4
BRE5
BRF1
BRL1
BRN1
BRO1
BRP1
BRR1
BRR2
BRR6
BRX1
BSC1	IV:385959	2.52527	TCGGA 31/4	-	-373											IV:385942	2.15397	ATCGG 30/1	+	-356
BSC2																IV:1011847	2.11333	CGGCG 47/3	-	405
BSC3
BSC4
BSC5
BSC6
BSD2
BSP1
BST1
BTN2
BTS1
BTT1
BUB1
BUB2
BUB3
BUD13
BUD14
BUD16
BUD17
BUD19
BUD2
BUD20
BUD21						XV:472488	1.18441	CCCGC 48/7	-	237	XV:472490	2.2405	CCCCG 33/2	-	235
BUD22
BUD23
BUD25
BUD26
BUD27
BUD28
BUD3
BUD30
BUD31
BUD32
BUD4
BUD5
BUD6
BUD7
BUD8
BUD9
BUG1
BUL1
BUL2
BUR2
BUR6
BXI1
BYE1
BZZ1
CAB1
CAB2
CAB3
CAB4
CAB5
CAC2
CAD1
CAF120
CAF130
CAF16
CAF20
CAF4
CAF40
CAJ1
CAK1
CAM1
CAN1
CAP1
CAP2
CAR1						XVI:339612	1.5564	CCCGC 48/7	+	332
CAR2
CAT2	XIII:192486	3.20874	CGGCG 39/6	-	302	XIII:192553	3.48339	CCCGC 48/7	+	235
CAT5
CAT8
CAX4
CBC2
CBF1
CBF2
CBF5
CBK1
CBP1
CBP2
CBP3
CBP4
CBP6
CBR1
CBS1
CBS2
CBT1
CCA1
CCC1
CCC2
CCE1
CCH1
CCL1
CCM1
CCP1
CCR4
CCS1
CCT2
CCT3
CCT4
CCT5
CCT6
CCT7
CCT8
CCW12	XII:370794	1.64851	--------	*	-697	XII:370870	1.86041	--------	*	-773						XII:370851	2.56635	CGGCG 27/2	+	-754
CCW14
CCZ1
CDA1
CDA2
CDC1
CDC10
CDC11
CDC12
CDC123
CDC13
CDC14
CDC15
CDC16
CDC19
CDC20
CDC21
CDC23
CDC24
CDC25
CDC26
CDC27
CDC28
CDC3
CDC31
CDC33
CDC34
CDC36
CDC37
CDC39
CDC4
CDC40
CDC42
CDC43
CDC45
CDC48
CDC5
CDC50
CDC53
CDC55
CDC6	X:68923	3.29333	--------	*	415
CDC60
CDC65
CDC7
CDC73
CDC8
CDC9
CDD1
CDH1
CDS1
CEF1
CEG1
CEM1
CEP3
CET1
CEX1
CFD1
CFT1
CFT2
CGI121
CGR1
CHA1
CHA4
CHC1	VII:107866	2.50251	CGGAG 47/2	-	-363	VII:107844	3.06543	--------	*	-341	VII:107930	4.14139	--------	*	-427	VII:108056	2.35916	CGGAA 71/7	-	-553
CHD1
CHK1
CHL1
CHL4
CHO1
CHO2
CHS1
CHS2
CHS3
CHS5
CHS6
CHS7
CHZ1
CIA1
CIC1
CIK1
CIN1						XV:989353	1.17754	CCGGG 30/5	+	436	XV:989363	1.35783	TTCCG 50/9	-	426	XV:989511	2.52356	CGCGG 41/3	+	278
CIN2
CIN4
CIN5
CIN8
CIR1
CIR2
CIS1
CIS3
CIT1
CIT2
CIT3
CKA1
CKA2
CKB1
CKB2
CKI1
CKS1											II:504623	2.09771	--------	*	231
CLA4
CLB1
CLB2
CLB3
CLB4
CLB5
CLB6
CLC1
CLD1
CLF1
CLG1
CLN1
CLN2
CLN3						I:68400	1.62148	CCCGC 33/7	+	-881
CLP1
CLU1
CMC1
CMC2
CMC4
CMD1
CMK1
CMK2
CMP2
CMS1
CNA1
CNB1
CNE1
CNL1
CNM67
CNN1
CNS1
COA1
COA2																XVI:188755	2.45943	CGGAA 39/4	-	-243
COA3
COA4
COB
COF1
COG1
COG2
COG3
COG4
COG5
COG6
COG7
COG8
COP1
COQ1
COQ10
COQ2
COQ3
COQ4
COQ5
COQ6
COQ8
COQ9
COR1						II:136430	1.32193	TCCGC 57/7	+	-915						II:136427	4.17159	CGGAG 58/4	-	-912
COS1
COS10
COS111						II:628491	2.75489	--------	*	677	II:628534	1.783	TCCGT 38/3	+	634
COS12
COS2
COS3
COS4
COS5
COS6
COS7
COS8
COS9
COT1
COX1
COX10
COX11
COX12
COX13
COX14
COX15
COX16
COX17
COX18
COX19
COX2
COX20
COX23
COX3
COX4
COX5A
COX5B
COX6
COX7
COX8
COX9
COY1
CPA1
CPA2
CPD1
CPR1
CPR2
CPR3
CPR4
CPR5
CPR6
CPR7
CPR8
CPS1
CPT1
CRC1						XV:514595	3.66727	--------	*	-318	XV:514629	3.54823	--------	*	-352	XV:514593	3.38658	--------	*	-316
CRD1
CRF1
CRG1
CRH1
CRM1
CRN1
CRP1
CRR1
CRS5
CRT10
CRZ1
CSE1
CSE2
CSE4
CSF1
CSG2
CSH1
CSI1
CSI2
CSL4
CSM1
CSM2
CSM3
CSM4
CSN9
CSR1
CSR2						XVI:627640	3.72632	CCGGG 44/8	+	240
CST26
CST6
CST9
CTA1						IV:969895	2.19755	--------	*	-216						IV:969853	4.03814	--------	*	-174
CTF13
CTF18
CTF19
CTF3
CTF4
CTF8
CTH1
CTI6
CTK1
CTK2
CTK3
CTL1
CTM1
CTP1
CTR1
CTR2
CTR3
CTR86
CTR9
CTS1
CTS2
CTT1
CUE1
CUE2
CUE3
CUE4						XIII:70296	2.55969	CCCGC 48/7	+	-209
CUE5
CUL3
CUP1-1
CUP1-2
CUP2
CUP9						XVI:214706	2.64725	CGGCG 33/6	-	-745						XVI:214619	3.00933	GCGGC 46/9	-	-658
CUR1
CUS1
CUS2
CWC15
CWC2
CWC21
CWC22
CWC23
CWC24
CWC25
CWC27
CWH41
CWH43
CWP1
CWP2	XI:258757	2.8654	CGGAG 52/3	-	496	XI:258721	4.31288	--------	*	532	XI:258792	3.49491	CCGGG 27/4	-	461	XI:258900	4.5558	--------	*	353
CYB2
CYB5
CYC1
CYC2
CYC3	I:70158	3.05485	CGGAG 52/3	-	-634	I:70147	3.56478	--------	*	-623	I:70145	3.29436	--------	*	-621
CYC7
CYC8	II:466545	1.34579	CCCGG 32/2	-	-776	II:466270	1.18441	CCGTG 30/4	+	-501
CYK3
CYM1
CYR1
CYS3
CYS4
CYT1						XV:446892	1.52085	--------	*	547						XV:446880	2.90689	CGGAG 33/1	+	559
CYT2						XI:278589	2.45318	CCGTG 49/7	+	-727
DAD1
DAD2
DAD3
DAD4
DAK1
DAK2
DAL1
DAL2
DAL3
DAL4
DAL5
DAL7
DAL80
DAL81
DAL82
DAM1
DAN1
DAN4
DAP1
DAP2
DAS1
DAS2
DAT1
DBF2
DBF20
DBF4
DBP1
DBP10
DBP2
DBP3
DBP5
DBP6
DBP7
DBP8
DBP9
DBR1
DCC1
DCD1
DCG1
DCI1
DCN1
DCP1
DCP2						XIV:405929	2.35296	CCGAG 20/2	+	-366						XIV:405897	3.59494	--------	*	-334
DCR2
DCS1
DCS2
DCV1
DCW1
DDC1
DDI1
DDI2
DDI3
DDP1
DDR2	XV:232267	1.22398	CCCGG 32/2	-	-513	XV:232268	1.70044	CCGGG 60/11	+	-514
DDR48
DED1
DED81
DEF1
DEG1
DEP1
DER1
DET1
DFG10
DFG16
DFG5
DFM1
DFR1
DGA1
DGK1
DGR1
DGR2
DHH1
DHR2
DIA1																XIII:904362	2.45943	GCGGA 48/3	-	463
DIA2
DIA3
DIA4
DIB1
DIC1
DID2
DID4
DIE2
DIF1
DIG1
DIG2
DIM1
DIN7
DIP2
DIP5
DIS3
DIT1
DIT2
DJP1
DLD1
DLD2
DLD3
DLS1
DLT1
DMA1
DMA2
DMC1
DML1
DNA2
DNF1
DNF2
DNF3
DNL4
DNM1
DOA1
DOA4
DOC1
DOG1
DOG2
DOM34
DON1
DOP1
DOS2
DOT1
DOT5
DOT6																V:335682	3.14636	GCGGC 60/11	-	-495
DPB11
DPB2
DPB3
DPB4
DPH1
DPH2
DPH5
DPL1
DPM1
DPP1
DPS1
DRE2
DRS1
DRS2
DSD1
DSE1
DSE2
DSE3
DSE4
DSF1
DSF2
DSK2
DSL1
DSN1
DSS1
DSS4
DST1
DTD1
DTR1
DUG1
DUG2
DUG3
DUN1
DUO1
DUR1
DUR3																VIII:74396	2.63742	ATCGG 19/1	-	-153
DUS1
DUS3	XII:924623	2.32809	CGGAG 52/3	+	-176	XII:924613	1.81746	TTCCG 28/6	+	-166	XII:924656	2.95546	--------	*	-209	XII:924634	3.02006	--------	*	-187
DUS4
DUT1
DYN1
DYN2						IV:1320337	1.85726	TCCGC 72/17	-	-497
DYN3
DYS1
EAF1
EAF3
EAF5
EAF6
EAF7
EAP1
EAR1
EBP2
EBS1
ECI1
ECL1
ECM1
ECM10
ECM11
ECM12
ECM13						II:136430	1.32193	TCCGC 57/7	+	258						II:136427	4.17159	CGGAG 58/4	-	261
ECM14
ECM15
ECM16
ECM18
ECM19
ECM2
ECM21
ECM22
ECM23
ECM25
ECM27
ECM29											VIII:38997	1.10232	CCGAG 36/5	+	1087
ECM3											XV:494666	1.30615	TCCGA 76/7	-	461
ECM30
ECM31																II:583562	2.58496	TCGGG 16/1	+	158
ECM32
ECM33																II:392673	2.1375	CGCGG 30/2	-	450
ECM34
ECM38
ECM4
ECM5
ECM7
ECM8
ECM9
ECO1
ECT1
EDC1
EDC2	V:222232	2.43707	TCGGA 31/4	+	407	V:222260	3.60585	--------	*	379						V:222399	3.56768	--------	*	240
EDC3
EDE1
EDS1
EEB1	XVI:369658	5.35991	--------	*	-218	XVI:369660	4.99167	--------	*	-220	XVI:369651	5.64452	--------	*	-211	XVI:369731	5.35251	--------	*	-291
EFB1
EFG1
EFM1
EFR3
EFT1
EFT2						IV:1242419	1.70527	TCCGG 46/8	+	811						IV:1242535	2.80054	GCGGC 52/7	+	695
EGD1
EGD2
EGT2	XIV:23120	1.21425	CGCGG 28/2	+	928
EHD3
EHT1
EIS1
EKI1
ELA1
ELC1
ELF1
ELG1
ELM1
ELO1	X:68923	3.29333	--------	*	-142						X:68923	4.18826	--------	*	-142
ELP2
ELP3
ELP4
ELP6
EMC1
EMC2
EMC4
EMC6
EMG1
EMI1
EMI2
EMI5
EMP24	VII:123661	1.07649	CCCGG 32/2	-	-357
EMP46
EMP47
EMP70
EMT1
EMT2
EMT3
EMT4
EMT5						X:392014	2.848	CCCGC 33/7	-	-900
EMW1
ENA1						IV:539320	2.75256	TCCGC 53/11	-	-854
ENA2
ENA5
ENB1
END3
ENO1
ENO2
ENP1
ENP2
ENT1
ENT2
ENT3
ENT4
ENT5
ENV10
ENV11
ENV7
ENV9
EOS1
EPL1
EPS1
EPT1
ERB1
ERC1
ERD1
ERD2
ERF2
ERG1	VII:848789	2.84097	--------	*	-367	VII:848779	4.85383	--------	*	-357	VII:848702	1.55189	CCGAG 36/5	+	-280	VII:848791	4.49452	CGGCC 39/5	+	-369
ERG10
ERG11	VIII:122523	1.48604	CGGAG 47/2	+	-841	VIII:122331	2.48238	--------	*	-649	VIII:122402	1.69657	CCCCG 33/2	+	-720	VIII:122490	2.45286	--------	*	-808
ERG12
ERG13
ERG2
ERG20
ERG24
ERG25	VII:609934	4.75688	CGGAG 37/0	+	630	VII:609942	4.29211	--------	*	622	VII:609935	4.46753	CTCCG 72/10	-	629	VII:609949	4.38082	--------	*	615
ERG26
ERG27
ERG28
ERG3						XII:253463	2.70408	CCGGG 47/8	+	398						XII:253485	3.49837	CCCGG 30/1	+	376
ERG4
ERG5
ERG6
ERG7
ERG8											XIII:712203	1.25181	CTCCG 61/9	-	113
ERG9
ERI1
ERJ5
ERO1
ERP1
ERP2
ERP3
ERP4
ERP5
ERP6
ERR1
ERR2
ERR3
ERS1
ERT1
ERV1
ERV14
ERV15
ERV2
ERV25
ERV29
ERV41
ERV46
ESA1
ESBP6
ESC1
ESC2
ESC8
ESF1
ESF2
ESP1
ESS1
EST1
EST2
EST3
ETP1
ETR1
ETT1
EUG1
EXG1
EXG2
EXO1
EXO5
EXO70
EXO84
FAA1						XV:908619	3.72048	TCCGC 53/11	+	724
FAA2						V:184365	3.89886	--------	*	176	V:184367	5.13233	--------	*	174	V:184373	3.38789	CGGCG 45/4	-	168
FAA3
FAA4	XIII:759217	1.28747	CGCGG 28/2	+	590	XIII:759041	2.14789	TCCGC 77/13	+	766						XIII:759038	2.11547	CGCGG 68/7	+	769
FAB1						VI:183389	2.12803	CGGCG 33/6	+	1113
FAD1
FAF1
FAL1
FAP1
FAP7
FAR1
FAR10
FAR11
FAR3
FAR7
FAR8
FAS1	XI:99865	2.95062	CGGAG 56/4	+	806	XI:99847	4.30812	CCGTG 30/4	+	824	XI:99826	2.67021	TCCGC 52/8	+	845	XI:99850	3.16098	--------	*	821
FAS2
FAT1
FAU1
FBA1
FBP1						XII:875215	1.76043	CCGGG 44/8	+	-424
FBP26
FCF1
FCF2
FCJ1
FCP1
FCY1
FCY2
FCY21
FCY22
FDC1
FDH1
FDH2
FEN1
FEN2
FES1
FET3						XIII:388441	1.15199	CCGGG 60/11	+	381
FET4
FET5
FHL1
FHN1
FIG1
FIG2
FIG4
FIN1
FIP1
FIR1
FIS1
FIT1
FIT2						XV:1059126	1.03245	TCCGC 60/11	-	405
FIT3
FKH1
FKH2
FKS1
FKS3
FLC1
FLC2											I:45444	1.81024	TCCGA 74/7	+	455	I:45246	2.2433	GCGGC 40/7	+	653
FLC3
FLD1
FLO1
FLO10
FLO5
FLO8
FLO9
FLR1
FLX1
FMC1
FMN1
FMO1
FMP10
FMP16
FMP21
FMP23
FMP25
FMP27
FMP30
FMP32
FMP33
FMP37
FMP40
FMP41
FMP43	VII:977177	2.25924	CCCGG 32/2	+	159											VII:977157	2.11547	GCGGC 52/7	+	179
FMP45						IV:62643	1.85726	CCGGG 44/8	+	-843
FMP46
FMP48						VII:592627	3.89592	CCGTG 30/4	+	969	VII:592962	2.17734	TCCGA 63/8	+	634
FMP52
FMS1
FMT1
FOB1
FOL1
FOL2
FOL3
FOX2	XI:457284	2.57325	CGGCG 39/6	-	-231	XI:457315	5.62379	--------	*	-262	XI:457358	3.72597	TTCCG 50/9	+	-305
FPK1
FPR1
FPR2
FPR3
FPR4
FPS1
FRA1
FRA2
FRE1
FRE2
FRE3
FRE4
FRE5
FRE6
FRE7
FRE8
FRK1						XVI:287205	1.23444	CCCGC 67/8	+	-1145
FRM2
FRQ1
FRS1
FRS2						VI:95635	2.32193	TCCGG 30/5	+	-626
FRT1
FRT2
FSF1
FSH1
FSH2
FSH3
FTH1
FTR1	V:461987	1.6845	CGCGG 28/2	+	-248	V:461990	2.6734	CCCGC 48/7	-	-251	V:461974	1.26796	CCGAG 36/5	-	-235	V:462034	2.33093	GCGGC 52/10	+	-295
FUI1
FUM1
FUN12
FUN14
FUN19
FUN26
FUN30
FUR1
FUR4
FUS1
FUS2
FUS3
FYV1
FYV10
FYV12
FYV4
FYV5
FYV6
FYV7
FYV8
FZF1
FZO1
GAA1
GAB1
GAC1
GAD1
GAL1
GAL10
GAL11
GAL2
GAL3
GAL4
GAL7
GAL80
GAL83
GAP1
GAR1
GAS1
GAS2
GAS3
GAS4
GAS5
GAT1						VI:95635	2.32193	TCCGG 30/5	+	331
GAT2						XIII:540208	3.29768	CCGCG 33/2	+	991						XIII:540294	3.76939	CCGGA 15/0	+	905
GAT3
GAT4
GBP2
GCD1
GCD10
GCD11
GCD14
GCD2
GCD6
GCD7
GCN1
GCN2
GCN20
GCN3
GCN4
GCN5
GCR1
GCR2
GCS1
GCV1
GCV2
GCV3
GCY1
GDA1
GDB1
GDE1
GDH1																XV:1043441	2.70896	CGGAA 39/4	-	-400
GDH2
GDH3
GDI1
GDS1
GDT1
GEA1
GEA2
GEF1
GEM1
GEP3
GEP4
GEP5
GEP7
GET1
GET2	V:327276	1.32193	CCCGG 32/2	+	-246
GET3
GET4
GEX1
GEX2
GFA1
GFD1
GFD2
GGA1
GGA2
GGC1
GIC1
GIC2																IV:1080693	2.3251	GCGGC 51/9	-	-495
GID7
GID8						XIII:540208	3.29768	CCGCG 33/2	+	-153						XIII:540294	3.76939	CCGGA 15/0	+	-239
GIM3
GIM4
GIM5
GIN4
GIP1
GIP2
GIP3	XVI:297250	2.93514	CGGAG 47/2	+	-604	XVI:297175	2.43741	TCCGC 57/7	+	-529	XVI:297221	2.39465	TCCGC 69/9	+	-575
GIP4
GIR2
GIS1																IV:636300	3.69515	GCGGA 29/1	-	839
GIS2
GIS3
GIS4
GIT1
GLC3
GLC7
GLC8
GLE1
GLE2
GLG1
GLG2
GLK1
GLN1	XVI:641518	2.62861	CGGAG 37/0	+	690	XVI:641377	2.66132	TCCGG 46/8	-	831
GLN3
GLN4
GLO1																XIII:262943	2.42884	TGCGG 36/4	+	-259
GLO2
GLO3
GLO4
GLR1
GLT1	IV:156141	5.23243	--------	*	-502	IV:156198	6.48732	--------	*	-559	IV:156199	6.52765	--------	*	-560	IV:156196	8.00596	CGGAG 58/4	*	-557
GLY1	V:69163	3.54536	CCGGA 17/1	+	-372	V:69155	3.51307	CCGGG 60/11	-	-364	V:69157	3.35859	TTCCG 65/12	-	-366	V:69165	3.89077	CGGAA 39/4	+	-374
GMH1
GNA1
GND1
GND2
GNP1						IV:1468720	2.90689	TTCCG 28/6	+	-277	IV:1468718	1.01221	TCCGA 63/8	+	-275	IV:1468717	2.9903	CGGAA 47/5	-	-274
GNT1
GON7
GOR1
GOS1
GOT1
GPA1
GPA2
GPB1
GPB2
GPD1
GPD2
GPG1
GPH1
GPI1
GPI10
GPI11
GPI12
GPI13
GPI14
GPI15
GPI16
GPI17
GPI18
GPI19
GPI2
GPI8
GPM1
GPM2
GPM3
GPR1
GPT2
GPX1
GPX2
GRC3
GRE1
GRE2
GRE3
GRH1
GRR1
GRS1
GRS2
GRX1
GRX2
GRX3
GRX4
GRX5
GRX6
GRX7
GRX8
GSC2						VII:547481	1.95843	CCGGG 44/8	-	783						VII:547410	1.60089	CGGAG 55/5	+	854
GSF2
GSH1
GSH2
GSM1
GSP1
GSP2
GSY1
GSY2
GTB1
GTF1
GTO1
GTO3
GTR1
GTR2
GTS1
GTT1
GTT2
GTT3	V:123243	2.00895	--------	*	414	V:123419	5.96688	--------	*	238	V:123363	2.32236	CCGGG 27/4	+	294	V:123419	5.82866	--------	*	238
GUA1	XIII:701490	3.34684	--------	*	300
GUD1
GUF1
GUK1
GUP1
GUP2																XVI:188755	2.45943	CGGAA 39/4	-	399
GUS1
GUT1											VIII:38997	1.10232	CCGAG 36/5	+	-490
GUT2
GVP36
GWT1
GYL1
GYP1
GYP5
GYP6																X:360821	3.09953	--------	*	-1146
GYP7
GYP8
GZF3
HAA1
HAC1
HAL1
HAL5
HAL9
HAM1
HAP1																XII:645951	2.28508	--------	*	464
HAP2
HAP3
HAP4	XI:231567	3.47168	CGGAG 42/1	+	660	XI:231398	3.55313	CCCGC 59/12	-	829						XI:231585	3.85496	GCGGC 40/7	+	642
HAP5
HAS1
HAT1
HAT2
HBN1
HBS1
HBT1
HCA4
HCH1
HCM1
HCR1
HCS1
HDA1
HDA2
HDA3
HED1
HEF3
HEH2
HEK2
HEM1
HEM12
HEM13
HEM14
HEM15
HEM2
HEM3
HEM4
HER1
HER2
HES1
HFA1
HFD1
HFI1
HFM1
HGH1
HHF1
HHF2
HHO1
HHT1
HHT2
HHY1	V:42309	1.88897	--------	*	343	V:42118	3.65057	CCCGC 59/12	+	534	V:42307	2.38162	--------	*	345
HIF1
HIM1
HIP1
HIR1
HIR2
HIR3
HIS1
HIS2
HIS3
HIS4
HIS5
HIS6
HIS7
HIT1
HKR1
HLJ1
HLR1
HMF1
HMG1
HMG2
HMI1
HMLALPHA1
HMLALPHA2
HMO1
HMRA1
HMRA2
HMS1
HMS2
HMT1
HMX1
HNM1
HNT1
HNT2
HNT3
HO
HOC1
HOF1
HOG1	XII:370794	1.64851	--------	*	826	XII:370870	1.86041	--------	*	750						XII:370851	2.56635	CGGCG 27/2	+	769
HOL1
HOM2
HOM3
HOM6
HOP1
HOP2
HOR2
HOR7	XIII:774185	1.34255	CGCGG 28/2	+	567	XIII:774391	3.47328	--------	*	361	XIII:774194	1.9996	CCGGG 27/4	+	558	XIII:774198	2.29898	CCCGG 30/1	+	554
HOS1
HOS2
HOS3
HOS4
HOT1
HOT13
HPA2
HPA3
HPC2
HPF1
HPM1
HPR1
HPT1
HRA1
HRB1
HRD1
HRD3
HRI1
HRK1						XV:825779	2.44745	CCCGC 67/8	-	-913						XV:825790	2.79408	CGGCG 27/2	+	-924
HRP1
HRQ1
HRR25
HRT1
HRT3
HSC82
HSE1
HSF1
HSH155
HSH49	XV:912512	2.88803	--------	*	310						XV:912491	5.25598	CGCCG 45/6	+	331	XV:912490	3.28128	CGGCG 47/3	-	332
HSK3
HSL1
HSL7											II:504623	2.09771	--------	*	-337
HSM3
HSP10
HSP104
HSP12						VI:106724	1.91755	--------	*	532						VI:106696	2.90689	--------	*	560
HSP150
HSP26																II:381540	2.02105	CGGAG 33/1	-	490
HSP30
HSP31
HSP32
HSP33
HSP42
HSP60
HSP78
HSP82
HST1
HST2						XVI:527126	1.40441	CCCGC 52/8	-	-244
HST3
HST4
HSV2
HSX1
HTA1
HTA2
HTB1
HTB2
HTD2
HTL1
HTS1
HTZ1
HUA1
HUA2
HUB1
HUG1
HUL4
HUL5
HUR1
HUT1
HVG1
HXK1
HXK2	VII:23459	1.7845	CCGGA 26/3	+	476	VII:23333	1.44747	CCCGC 70/12	-	602	VII:23460	3.06248	TCCGG 41/3	-	475	VII:23461	2.88264	CCGGA 15/0	+	474
HXT1
HXT10
HXT11
HXT12
HXT13
HXT14
HXT15
HXT16
HXT17
HXT2
HXT3	IV:1165042	2.06695	CGCGG 28/2	+	-383
HXT4
HXT5						VIII:296942	2.09451	TCCGC 53/11	-	-496
HXT6
HXT7
HXT8
HXT9
HYM1
HYP2						V:85372	2.67647	CCGCA 33/7	+	304	V:85354	1.91004	--------	*	322
HYR1
IAH1
IBA57
IBD2
ICE2
ICL1	V:287348	2.85772	--------	*	-435	V:287352	3.49185	--------	*	-439	V:287361	3.43538	--------	*	-448
ICL2
ICP55
ICR1
ICS2
ICS3
ICT1
ICY1
ICY2
IDH1
IDH2
IDI1
IDP1
IDP2																XII:504461	1.53401	CGGAG 48/1	-	130
IDP3	XIV:614653	3.02922	--------	*	168	XIV:614508	3.08378	CCGAG 20/2	-	313	XIV:614517	5.34495	--------	*	304	XIV:614511	4.02009	TCGGA 36/2	+	310
IDS2
IES1
IES2
IES3
IES4
IES5
IES6	V:69163	3.54536	CCGGA 17/1	+	594	V:69155	3.51307	CCGGG 60/11	-	602	V:69157	3.35859	TTCCG 65/12	-	600	V:69165	3.89077	CGGAA 39/4	+	592
IFA38	II:558468	2.23545	TCGGA 31/4	+	217
IFH1
IFM1
IGD1						VI:183389	2.12803	CGGCG 33/6	+	-529
IGO1
IGO2
IKI1
IKI3
IKS1
ILM1
ILS1
ILV1
ILV2											XIII:483608	1.81725	CTCCG 72/8	-	476
ILV3
ILV5
ILV6
IMA1
IMA2
IMA3
IMA4
IMA5
IMD1
IMD2
IMD3
IMD4
IME1
IME2
IME4
IMG1
IMG2
IMH1
IML1
IML2
IML3
IMO32
IMP1
IMP2
IMP2'
IMP3
IMP4
IMT1
IMT2						XVI:339612	1.5564	CCCGC 48/7	+	-694
IMT3
IMT4
INH1
INM1
INM2
INN1
INO1	X:136372	4.16909	--------	*	-440	X:136358	5.86741	--------	*	-426	X:136352	5.45801	--------	*	-420	X:136381	5.34417	ACGGC 38/3	+	-449
INO2
INO4
INO80
INP1
INP2
INP51
INP52
INP53
INP54
IOC2
IOC3
IOC4
IPI1
IPI3
IPK1
IPL1
IPP1
IPT1	IV:591750	3.57231	CGCGG 46/5	+	-407	IV:591755	4.59991	--------	*	-412	IV:591751	5.3746	CCCCG 55/5	-	-408	IV:591817	4.9046	--------	*	-474
IQG1
IRA1
IRA2
IRC10
IRC11
IRC13
IRC14
IRC15
IRC16
IRC18
IRC19
IRC2
IRC20
IRC21
IRC22
IRC23
IRC24
IRC25
IRC3
IRC4
IRC5
IRC6
IRC7	VI:263449	3.59216	--------	*	755	VI:263566	3.81546	CCGGG 44/8	-	638	VI:263591	5.48827	--------	*	613
IRC8
IRC9
IRE1
IRR1
IRS4
ISA1
ISA2
ISC1
ISC10
ISD11
ISF1
ISM1
ISN1
ISR1
IST1
IST2
IST3
ISU1	XVI:297250	2.93514	CGGAG 47/2	+	303	XVI:297175	2.43741	TCCGC 57/7	+	378	XVI:297221	2.39465	TCCGC 69/9	+	332
ISU2
ISW1
ISW2
ISY1
ITC1
ITR1
ITR2
ITT1
IWR1
IVY1
IXR1
IZH1	IV:1434519	4.11875	--------	*	405	IV:1434520	6.37861	--------	*	404	IV:1434515	4.98955	--------	*	409	IV:1434516	5.33141	--------	*	408
IZH2	XV:324530	2.53209	CGGGG 35/5	-	-167						XV:324523	4.7983	--------	*	-160	XV:324528	2.19639	CGGGG 48/7	-	-165
IZH3
IZH4
JAC1
JEM1
JEN1
JHD1
JHD2
JID1
JIP3
JIP4
JIP5
JJJ1
JJJ2
JJJ3
JLP1
JLP2
JNM1
JSN1
KAE1
KAP104
KAP114
KAP120
KAP122
KAP123
KAP95
KAR1
KAR2
KAR3
KAR4
KAR5
KAR9
KCC4
KCS1
KDX1
KEG1
KEI1
KEL1
KEL2
KEL3
KES1
KEX1
KEX2
KGD1
KGD2
KHA1
KIC1
KIN1
KIN2
KIN28
KIN3
KIN4
KIN82
KIP1
KIP2
KIP3
KKQ8
KNH1						IV:366462	2.38081	TCCGC 53/11	+	-589
KNS1																XII:108500	1.10387	GCGGC 40/7	-	-602
KOG1
KRE1
KRE2
KRE27
KRE28
KRE29
KRE33
KRE5
KRE6
KRE9
KRI1
KRR1
KRS1
KSH1
KSP1						VIII:272511	1.32193	CCGGG 30/5	-	-964
KSS1
KTI11
KTI12						XI:230986	1.58496	TCCGC 72/17	-	-1107						XI:230989	2.07714	CGGAA 62/8	+	-1110
KTR1
KTR2
KTR3
KTR4
KTR5
KTR6
KTR7
KXD1
LAA1
LAC1
LAG1
LAG2
LAP2
LAP3
LAP4
LAS1
LAS17
LAS21
LAT1
LCB1
LCB2
LCB3
LCB4
LCB5
[truncated: 5,127 more rows]

## Sheet: Table S5 Pip2
Gene	Peakloci_N-lim	Log2_N-lim	Motif_N-lim	Direction_N-lim	Distance_to_ATG_N-lim	Peakloci_Et-lim	Log2_Et-lim	Motif_Et-lim	Direction_Et-lim	Distance_to_ATG_Et-lim	Peakloci_Ox,Glu-lim	Log2_Ox,Glu-lim	Motif_Ox,Glu-lim	Direction_Ox,Glu-lim	Distance_to_ATG_Ox,Glu-lim	Peakloci_Glu-lim	Log2_Glu-lim	Motif_Glu-lim	Direction_Glu-lim	Distance_to_ATG_Glu-lim
15S_RRNA
21S_RRNA
AAC1
AAC3
AAD10
AAD14
AAD15
AAD16
AAD3
AAD4
AAD6
AAH1
AAP1
AAR2
AAT1
AAT2
ABD1
ABF1
ABF2
ABM1
ABP1
ABP140
ABZ1
ABZ2
ACA1
ACB1
ACC1
ACE2
ACF2
ACF4
ACH1
ACK1
ACM1
ACN9
ACO1
ACO2
ACP1
ACS1
ACS2						XII:445200	2.05012	CCCGG 13/1	+	324						XII:447871	1.08712	GGCTA 24/3	+	-297
ACT1
ADA2
ADD37
ADD66
ADE1
ADE12
ADE13
ADE16
ADE17
ADE2
ADE3
ADE4
ADE5
ADE6
ADE8
ADF1
ADH1
ADH2
ADH3
ADH4
ADH5
ADH6
ADH7
ADI1
ADK1
ADK2
ADO1
ADP1
ADR1																IV:894037	1.97402	GGCTC 11/0	+	998
ADY2
ADY3
ADY4
AEP1
AEP2
AEP3											XVI:547490	1.25876	CTCAT 21/2	+	996
AFG1
AFG2
AFG3
AFI1
AFR1
AFT1
AFT2
AGA1
AGA2
AGC1
AGE1
AGE2
AGP1
AGP2
AGP3
AGX1						VI:76636	2	CCCGG 13/1	-	195
AHA1																IV:894037	1.97402	GGCTC 11/0	+	-111
AHC1
AHC2
AHP1
AHT1
AI1
AI2
AI3
AI4
AI5_ALPHA
AI5_BETA																M:25463	1.42846	--------	*	-209
AIF1
AIM1
AIM10
AIM11
AIM13
AIM14
AIM17
AIM18
AIM19
AIM2
AIM20
AIM21
AIM22
AIM23
AIM24
AIM25
AIM26
AIM27
AIM29
AIM3
AIM31
AIM32
AIM33
AIM34
AIM36
AIM37
AIM38	XIV:665364	1.35586	CCAGT 9/0	-	-421	XIV:663929	2.06895	CCCGG 13/1	+	341						XIV:663903	2.33162	GGCTC 11/0	-	367
AIM39
AIM4
AIM41
AIM43
AIM44
AIM45
AIM46
AIM5
AIM6
AIM7
AIM9
AIP1
AIR1
AIR2
AKL1
AKR1
AKR2
ALA1
ALB1
ALD2
ALD3
ALD4
ALD5
ALD6
ALE1
ALF1
ALG1
ALG11
ALG12
ALG13
ALG14
ALG2
ALG3
ALG5
ALG6
ALG7
ALG8
ALG9
ALK1
ALK2
ALO1
ALP1
ALR1
ALR2
ALT1
ALT2
ALY1
ALY2
AMA1
AMD1
AMD2
AME1
AMN1
AMS1
ANB1
ANP1
ANS1						VIII:360756	1.81131	CCCGG 13/1	-	-576
ANT1																XVI:792429	2.9942	--------	*	-226
AOS1
APA1											III:37352	1.92429	CTCAT 21/2	+	484
APA2
APC1
APC11
APC2
APC4
APC5
APC9
APD1
APE2
APE3
APE4
API2
APJ1
APL1
APL2
APL3
APL4
APL5
APL6
APM1
APM2
APM3
APM4
APN1
APN2
APP1
APQ12
APQ13
APS1
APS2
APS3
APT1
APT2											IV:1344235	1.53341	CTCAT 21/2	-	282
AQR1
AQY1
AQY2
ARA1
ARA2
ARB1
ARC1
ARC15
ARC18
ARC19
ARC35
ARC40
ARD1
ARE1
ARE2
ARF1
ARF2
ARF3
ARG1
ARG2
ARG3
ARG4
ARG5
ARG7
ARG8
ARG80
ARG81
ARG82
ARH1
ARI1
ARK1
ARL1
ARL3
ARN1
ARN2
ARO1
ARO10
ARO2
ARO3
ARO4
ARO7
ARO8
ARO80
ARO9
ARP1
ARP10
ARP2
ARP3
ARP4
ARP5
ARP6
ARP7
ARP8
ARP9
ARR1
ARR2
ARR3
ART10
ART5
ARV1
ARX1
ASA1
ASC1
ASE1
ASF1
ASF2
ASG1
ASG7
ASH1
ASI1
ASI2
ASI3
ASK1
ASK10
ASM4
ASN1
ASN2
ASP1
ASP3-1
ASP3-2
ASP3-3
ASP3-4
ASR1
AST1
AST2
ATC1
ATE1
ATF1
ATF2
ATG1
ATG10
ATG11
ATG12
ATG13
ATG14
ATG15
ATG16
ATG17
ATG18
ATG19
ATG2
ATG20
ATG21
ATG22
ATG23
ATG26
ATG27
ATG29
ATG3
ATG32
ATG33
ATG34
ATG4
ATG5
ATG7
ATG8
ATG9
ATH1
ATM1
ATO2
ATO3
ATP1
ATP10
ATP11
ATP12
ATP14
ATP15
ATP16
ATP17
ATP18
ATP19
ATP2
ATP20
ATP22
ATP23
ATP25
ATP3
ATP4
ATP5
ATP6
ATP7
ATP8
ATR1
ATS1
ATX1
ATX2
AUA1
AUR1
AUS1
AVL9
AVO1
AVO2
AVT1
AVT2
AVT3
AVT4
AVT5
AVT6
AVT7
AXL1
AXL2
AYR1
AYT1
AZF1
AZR1
BAG7
BAP2						II:373154	1.67356	CCCGA 9/0	+	707
BAP3
BAR1
BAS1
BAT1
BAT2
BBC1
BBP1
BCD1
BCH1
BCH2
BCK1
BCK2
BCP1
BCS1
BCY1
BDF1
BDF2
BDH1
BDH2
BDP1
BDS1
BEM1
BEM2
BEM3
BEM4
BER1
BET1
BET2
BET3
BET4
BET5
BFA1
BFR1
BFR2
BGL2
BI2
BI3
BI4
BIG1
BIK1
BIM1
BIO2
BIO3
BIO4
BIO5
BIR1
BIT2
BIT61
BLI1
BLM10
BLS1
BMH1
BMH2
BMS1
BNA1
BNA2
BNA3
BNA4
BNA5
BNA6
BNA7
BNI1
BNI4
BNI5
BNR1																IX:41645	3.80161	--------	*	180
BNS1
BOI1
BOI2
BOP2
BOP3	XIV:547322	2.02552	--------	*	778
BOR1
BOS1
BPH1
BPL1
BPT1
BRE1
BRE2
BRE4
BRE5
BRF1
BRL1
BRN1
BRO1
BRP1
BRR1
BRR2
BRR6
BRX1
BSC1
BSC2
BSC3
BSC4
BSC5
BSC6											XV:68300	1.16015	--------	*	-1187
BSD2
BSP1
BST1
BTN2						VII:772197	1.82028	CCCGA 9/0	-	257
BTS1
BTT1
BUB1
BUB2
BUB3
BUD13
BUD14
BUD16
BUD17
BUD19
BUD2
BUD20
BUD21
BUD22
BUD23
BUD25
BUD26
BUD27
BUD28
BUD3
BUD30
BUD31
BUD32
BUD4
BUD5
BUD6
BUD7
BUD8
BUD9
BUG1
BUL1
BUL2
BUR2
BUR6
BXI1
BYE1
BZZ1
CAB1
CAB2
CAB3
CAB4
CAB5
CAC2
CAD1
CAF120
CAF130
CAF16
CAF20
CAF4
CAF40
CAJ1
CAK1
CAM1
CAN1
CAP1
CAP2
CAR1
CAR2
CAT2	XIII:192546	1.3505	TTCCC 10/1	+	242											XIII:192548	3.92076	--------	*	240
CAT5
CAT8
CAX4	VII:557828	3.69538	TTCCC 10/1	+	321	VII:557851	4.8025	--------	*	298	VII:557835	5.58773	--------	*	314	VII:557868	5.31301	--------	*	281
CBC2
CBF1
CBF2
CBF5
CBK1
CBP1
CBP2
CBP3
CBP4
CBP6
CBR1
CBS1
CBS2
CBT1
CCA1
CCC1
CCC2
CCE1
CCH1
CCL1
CCM1
CCP1
CCR4
CCS1						XIII:347233	1.84996	--------	*	278
CCT2
CCT3
CCT4
CCT5
CCT6
CCT7
CCT8
CCW12
CCW14
CCZ1
CDA1
CDA2
CDC1
CDC10
CDC11
CDC12
CDC123
CDC13
CDC14
CDC15
CDC16
CDC19
CDC20
CDC21
CDC23
CDC24
CDC25
CDC26
CDC27
CDC28
CDC3
CDC31
CDC33
CDC34
CDC36
CDC37
CDC39
CDC4
CDC40
CDC42
CDC43
CDC45
CDC48
CDC5
CDC50
CDC53
CDC55
CDC6
CDC60
CDC65
CDC7
CDC73
CDC8
CDC9
CDD1
CDH1
CDS1
CEF1
CEG1
CEM1
CEP3
CET1
CEX1
CFD1
CFT1
CFT2
CGI121
CGR1
CHA1
CHA4
CHC1	VII:107903	2.43741	TAGCC 9/0	+	-400											VII:107878	3.15554	--------	*	-375
CHD1
CHK1
CHL1
CHL4
CHO1
CHO2
CHS1
CHS2
CHS3
CHS5
CHS6
CHS7						VIII:384900	1.83649	CCCGA 9/0	+	-413
CHZ1
CIA1
CIC1
CIK1
CIN1
CIN2
CIN4
CIN5
CIN8
CIR1
CIR2
CIS1
CIS3	X:121858	1.58496	TAGCC 9/0	+	407
CIT1
CIT2
CIT3
CKA1
CKA2
CKB1
CKB2
CKI1
CKS1
CLA4
CLB1
CLB2
CLB3
CLB4
CLB5
CLB6
CLC1
CLD1
CLF1
CLG1
CLN1
CLN2
CLN3
CLP1
CLU1
CMC1
CMC2
CMC4
CMD1
CMK1
CMK2
CMP2
CMS1
CNA1
CNB1
CNE1
CNL1
CNM67
CNN1
CNS1
COA1
COA2
COA3
COA4
COB
COF1
COG1
COG2
COG3
COG4
COG5
COG6
COG7
COG8
COP1
COQ1
COQ10
COQ2
COQ3
COQ4
COQ5
COQ6
COQ8
COQ9
COR1
COS1
COS10
COS111
COS12
COS2
COS3
COS4
COS5
COS6
COS7
COS8
COS9
COT1
COX1
COX10
COX11
COX12
COX13
COX14
COX15
COX16
COX17
COX18
COX19
COX2
COX20
COX23
COX3
COX4
COX5A
COX5B
COX6
COX7
COX8
COX9
COY1
CPA1
CPA2
CPD1
CPR1
CPR2
CPR3
CPR4
CPR5
CPR6
CPR7
CPR8
CPS1
CPT1
CRC1						XV:514635	4.14296	--------	*	-358	XV:514535	2.98329	--------	*	-258	XV:514621	3.42982	GGCTA 24/3	-	-344
CRD1
CRF1
CRG1
CRH1
CRM1
CRN1
CRP1
CRR1
CRS5
CRT10
CRZ1
CSE1
CSE2
CSE4
CSF1
CSG2
CSH1
CSI1
CSI2
CSL4
CSM1
CSM2
CSM3
CSM4
CSN9
CSR1
CSR2
CST26
CST6
CST9
CTA1																IV:969929	3.18093	GGCTA 24/3	+	-250
CTF13
CTF18
CTF19
CTF3
CTF4
CTF8
CTH1
CTI6
CTK1
CTK2
CTK3
CTL1
CTM1
CTP1
CTR1
CTR2
CTR3
CTR86
CTR9
CTS1
CTS2
CTT1
CUE1
CUE2
CUE3
CUE4
CUE5
CUL3
CUP1-1
CUP1-2
CUP2
CUP9
CUR1
CUS1
CUS2
CWC15
CWC2
CWC21
CWC22
CWC23
CWC24
CWC25
CWC27
CWH41
CWH43	III:144305	2.34792	TAGCC 9/0	-	468
CWP1
CWP2
CYB2	XIII:165091	1.90689	TTCCC 10/1	-	442
CYB5
CYC1
CYC2
CYC3																I:70161	2.98923	GGCTA 24/3	-	-637
CYC7
CYC8
CYK3
CYM1
CYR1
CYS3
CYS4
CYT1
CYT2
DAD1
DAD2
DAD3
DAD4
DAK1
DAK2
DAL1
DAL2
DAL3
DAL4
DAL5
DAL7
DAL80
DAL81
DAL82
DAM1
DAN1
DAN4
DAP1
DAP2
DAS1
DAS2
DAT1
DBF2
DBF20
DBF4
DBP1
DBP10
DBP2
DBP3
DBP5
DBP6
DBP7
DBP8
DBP9
DBR1
DCC1
DCD1
DCG1
DCI1
DCN1
DCP1
DCP2
DCR2
DCS1
DCS2
DCV1
DCW1
DDC1
DDI1
DDI2
DDI3
DDP1
DDR2
DDR48
DED1
DED81
DEF1
DEG1
DEP1
DER1
DET1
DFG10
DFG16
DFG5
DFM1
DFR1
DGA1
DGK1
DGR1
DGR2
DHH1
DHR2
DIA1																XIII:904335	2.9268	--------	*	490
DIA2
DIA3
DIA4
DIB1
DIC1
DID2
DID4
DIE2
DIF1
DIG1
DIG2
DIM1
DIN7
DIP2
DIP5
DIS3
DIT1
DIT2
DJP1
DLD1
DLD2
DLD3
DLS1
DLT1
DMA1
DMA2
DMC1
DML1
DNA2
DNF1
DNF2
DNF3
DNL4
DNM1
DOA1
DOA4
DOC1
DOG1
DOG2
DOM34
DON1
DOP1
DOS2
DOT1
DOT5
DOT6
DPB11
DPB2
DPB3
DPB4
DPH1
DPH2
DPH5
DPL1
DPM1
DPP1
DPS1
DRE2
DRS1
DRS2
DSD1
DSE1
DSE2						VIII:384900	1.83649	CCCGA 9/0	+	610
DSE3
DSE4
DSF1
DSF2
DSK2
DSL1
DSN1
DSS1
DSS4
DST1
DTD1
DTR1
DUG1
DUG2
DUG3
DUN1
DUO1
DUR1
DUR3
DUS1
DUS3						XII:924643	3.20433	CCCGG 13/1	+	-196						XII:924737	2.01289	--------	*	-290
DUS4
DUT1
DYN1
DYN2
DYN3
DYS1
EAF1
EAF3
EAF5
EAF6
EAF7
EAP1
EAR1
EBP2
EBS1
ECI1
ECL1
ECM1
ECM10
ECM11
ECM12
ECM13
ECM14
ECM15
ECM16
ECM18
ECM19
ECM2						II:368375	2.79008	CCCGA 9/0	+	209
ECM21
ECM22
ECM23
ECM25
ECM27
ECM29
ECM3
ECM30
ECM31
ECM32
ECM33
ECM34
ECM38
ECM4
ECM5
ECM7
ECM8
ECM9
ECO1
ECT1
EDC1
EDC2
EDC3
EDE1
EDS1
EEB1	XVI:369615	5.10785	--------	*	-175						XVI:369657	4.41049	--------	*	-217	XVI:369654	5.38792	--------	*	-214
EFB1
EFG1
EFM1
EFR3
EFT1
EFT2
EGD1
EGD2
EGT2
EHD3
EHT1
EIS1
EKI1
ELA1
ELC1
ELF1
ELG1
ELM1
ELO1						X:68923	1.41322	--------	*	-142						X:68923	6.29333	TTCCC	+	-142
ELP2
ELP3
ELP4
ELP6
EMC1
EMC2
EMC4
EMC6
EMG1
EMI1
EMI2
EMI5
EMP24
EMP46
EMP47
EMP70
EMT1
EMT2
EMT3
EMT4
EMT5
EMW1
ENA1						IV:538821	2.35363	CCCGG 13/1	+	-355
ENA2
ENA5
ENB1
END3
ENO1
ENO2
ENP1
ENP2											VII:784809	1.07039	CTCAT 21/2	-	-920
ENT1
ENT2
ENT3
ENT4
ENT5
ENV10
ENV11
ENV7
ENV9
EOS1
EPL1
EPS1
EPT1
ERB1
ERC1
ERD1
ERD2
ERF2
ERG1
ERG10
ERG11						VIII:122403	2.15199	CCCGG 13/1	+	-721
ERG12
ERG13
ERG2
ERG20
ERG24
ERG25
ERG26
ERG27
ERG28
ERG3
ERG4
ERG5
ERG6
ERG7
ERG8
ERG9
ERI1
ERJ5
ERO1
ERP1
ERP2
ERP3
ERP4
ERP5
ERP6
ERR1
ERR2
ERR3
ERS1
ERT1
ERV1
ERV14
ERV15
ERV2
ERV25
ERV29
ERV41
ERV46
ESA1
ESBP6
ESC1
ESC2
ESC8
ESF1
ESF2
ESP1
ESS1
EST1
EST2
EST3
ETP1
ETR1
ETT1
EUG1
EXG1
EXG2
EXO1
EXO5
EXO70
EXO84
FAA1	XV:912497	2.76939	TTCCC 10/1	+	-1053
FAA2						V:184357	3.92091	--------	*	184						V:184365	3.79665	--------	*	176
FAA3
FAA4
FAB1
FAD1
FAF1
FAL1
FAP1
FAP7
FAR1
FAR10
FAR11
FAR3
FAR7
FAR8
FAS1						XI:99821	2.47394	--------	*	850						XI:99861	2.05012	GGCTC 11/0	+	810
FAS2
FAT1
FAU1
FBA1
FBP1
FBP26
FCF1
FCF2
FCJ1
FCP1
FCY1
FCY2
FCY21
FCY22
FDC1
FDH1
FDH2
FEN1
FEN2
FES1
FET3
FET4
FET5
FHL1
FHN1
FIG1
FIG2
FIG4
FIN1
FIP1
FIR1
FIS1
FIT1
FIT2
FIT3											XV:1061937	1.38935	CTCAT 21/2	-	-883
FKH1
FKH2
FKS1
FKS3
FLC1																XVI:132405	1.73088	GGCTA 24/3	-	638
FLC2
FLC3
FLD1
FLO1
FLO10
FLO5
FLO8
FLO9
FLR1
FLX1
FMC1
FMN1
FMO1
FMP10
FMP16
FMP21
FMP23
FMP25
FMP27
FMP30
FMP32
FMP33
FMP37
FMP40																XVI:132405	1.73088	GGCTA 24/3	-	-178
FMP41
FMP43						VII:976946	2.11626	CCCGA 9/0	-	390
FMP45
FMP46
FMP48
FMP52
FMS1
FMT1
FOB1
FOL1
FOL2
FOL3
FOX2	XI:457157	2.09882	CCAGT 9/0	-	-104	XI:457344	4.49185	--------	*	-291	XI:457468	2.5475	--------	*	-415	XI:457344	4.49185	--------	*	-291
FPK1
FPR1
FPR2
FPR3
FPR4
FPS1
FRA1
FRA2
FRE1
FRE2
FRE3
FRE4						XIV:739276	1.83009	CCCGA 9/0	-	675
FRE5
FRE6
FRE7
FRE8
FRK1
FRM2
FRQ1
FRS1
FRS2
FRT1
FRT2
FSF1
FSH1
FSH2
FSH3
FTH1
FTR1
FUI1
FUM1
FUN12
FUN14
FUN19
FUN26
FUN30
FUR1
FUR4
FUS1
FUS2
FUS3
FYV1
FYV10
FYV12
FYV4
FYV5
FYV6
FYV7
FYV8
FZF1						VII:23469	2.5496	CCCGG 13/1	-	-267						VII:23360	2.57335	--------	*	-158
FZO1
GAA1
GAB1
GAC1
GAD1
GAL1
GAL10
GAL11
GAL2
GAL3
GAL4
GAL7
GAL80
GAL83
GAP1
GAR1
GAS1
GAS2
GAS3
GAS4
GAS5
GAT1
GAT2						XIII:540319	3.38083	CCCGG 13/1	-	880
GAT3
GAT4
GBP2
GCD1
GCD10
GCD11
GCD14
GCD2
GCD6																IV:884417	1.51652	--------	*	310
GCD7
GCN1
GCN2
GCN20
GCN3
GCN4
GCN5
GCR1
GCR2
GCS1
GCV1
GCV2
GCV3
GCY1
GDA1
GDB1
GDE1
GDH1
GDH2
GDH3
GDI1
GDS1
GDT1
GEA1
GEA2
GEF1
GEM1
GEP3
GEP4
GEP5
GEP7
GET1
GET2
GET3
GET4
GEX1
GEX2
GFA1
GFD1
GFD2
GGA1
GGA2
GGC1
GIC1
GIC2
GID7
GID8						XIII:540319	3.38083	CCCGG 13/1	-	-264
GIM3
GIM4
GIM5
GIN4
GIP1
GIP2
GIP3
GIP4
GIR2
GIS1																IV:636217	1.78626	GGCTC 11/0	+	922
GIS2
GIS3
GIS4
GIT1
GLC3
GLC7
GLC8
GLE1
GLE2
GLG1
GLG2
GLK1
GLN1
GLN3
GLN4
GLO1
GLO2
GLO3
GLO4
GLR1
GLT1						IV:156197	6.06483	--------	*	-558	IV:156138	4.41373	--------	*	-499	IV:156138	6.5042	--------	*	-499
GLY1
GMH1
GNA1
GND1
GND2
GNP1
GNT1
GON7
GOR1
GOS1
GOT1
GPA1
GPA2
GPB1
GPB2
GPD1
GPD2
GPG1
GPH1
GPI1
GPI10
GPI11
GPI12
GPI13
GPI14
GPI15
GPI16
GPI17
GPI18
GPI19
GPI2
GPI8
GPM1
GPM2
GPM3
GPR1
GPT2
GPX1
GPX2
GRC3
GRE1
GRE2
GRE3
GRH1
GRR1
GRS1
GRS2
GRX1
GRX2
GRX3
GRX4
GRX5
GRX6
GRX7
GRX8
GSC2
GSF2
GSH1
GSH2
GSM1
GSP1
GSP2
GSY1
GSY2
GTB1
GTF1
GTO1
GTO3
GTR1
GTR2
GTS1
GTT1
GTT2
GTT3
GUA1
GUD1
GUF1
GUK1
GUP1
GUP2
GUS1
GUT1
GUT2
GVP36
GWT1
GYL1
GYP1
GYP5
GYP6
GYP7
GYP8
GZF3
HAA1
HAC1						VI:76636	2	CCCGG 13/1	-	-490
HAL1
HAL5
HAL9
HAM1
HAP1
HAP2
HAP3
HAP4						XI:231463	3.53397	CCCGG 13/1	+	764						XI:231218	1.84402	--------	*	1009
HAP5
HAS1
HAT1
HAT2
HBN1
HBS1
HBT1
HCA4
HCH1
HCM1
HCR1
HCS1
HDA1
HDA2
HDA3
HED1
HEF3
HEH2
HEK2
HEM1
HEM12
HEM13
HEM14	V:184486	2.67886	TTCCC 10/1	-	-268	V:184357	3.92091	--------	*	-139						V:184474	4.43264	--------	*	-256
HEM15
HEM2
HEM3
HEM4
HER1
HER2
HES1
HFA1
HFD1
HFI1
HFM1
HGH1
HHF1
HHF2
HHO1
HHT1
HHT2
HHY1
HIF1
HIM1
HIP1
HIR1
HIR2
HIR3
HIS1
HIS2
HIS3
HIS4
HIS5
HIS6
HIS7
HIT1
HKR1
HLJ1
HLR1
HMF1
HMG1
HMG2
HMI1
HMLALPHA1
HMLALPHA2
HMO1
HMRA1
HMRA2
HMS1
HMS2
HMT1
HMX1
HNM1
HNT1
HNT2
HNT3
HO
HOC1
HOF1
HOG1
HOL1
HOM2
HOM3
HOM6
HOP1
HOP2
HOR2	V:279575	1.76939	TTCCC 10/1	+	355
HOR7
HOS1
HOS2
HOS3
HOS4
HOT1
HOT13
HPA2
HPA3
HPC2
HPF1
HPM1
HPR1
HPT1
HRA1
HRB1
HRD1
HRD3
HRI1
HRK1
HRP1
HRQ1
HRR25
HRT1
HRT3
HSC82
HSE1
HSF1
HSH155
HSH49	XV:912497	2.76939	TTCCC 10/1	+	325
HSK3
HSL1
HSL7
HSM3
HSP10
HSP104
HSP12
HSP150	X:121858	1.58496	TAGCC 9/0	+	-169
HSP26
HSP30
HSP31
HSP32
HSP33
HSP42
HSP60
HSP78
HSP82
HST1
HST2
HST3
HST4
HSV2
HSX1
HTA1
HTA2
HTB1
HTB2
HTD2
HTL1
HTS1
HTZ1
HUA1
HUA2
HUB1
HUG1
HUL4
HUL5
HUR1
HUT1
HVG1
HXK1
HXK2						VII:23469	2.5496	CCCGG 13/1	-	466						VII:23360	2.57335	--------	*	575
HXT1
HXT10
HXT11
HXT12
HXT13
HXT14
HXT15
HXT16
HXT17
HXT2
HXT3
HXT4
HXT5
HXT6
HXT7
HXT8
HXT9
HYM1
HYP2
HYR1
IAH1
IBA57
IBD2
ICE2
ICL1											V:284396	1.24951	--------	*	845
ICL2
ICP55
ICR1
ICS2
ICS3
ICT1
ICY1
ICY2
IDH1
IDH2
IDI1
IDP1
IDP2
IDP3						XIV:614590	3.82443	--------	*	231	XIV:614586	2.92484	--------	*	235	XIV:614623	3.56555	--------	*	198
IDS2
IES1
IES2
IES3
IES4
IES5
IES6
IFA38
IFH1
IFM1
IGD1
IGO1
IGO2
IKI1
IKI3
IKS1
ILM1
ILS1
ILV1
ILV2
ILV3
ILV5
ILV6
IMA1
IMA2
IMA3
IMA4
IMA5
IMD1
IMD2
IMD3
IMD4	XIII:165091	1.90689	TTCCC 10/1	-	-916
IME1
IME2
IME4
IMG1
IMG2
IMH1
IML1
IML2
IML3
IMO32
IMP1
IMP2
IMP2'
IMP3
IMP4
IMT1
IMT2
IMT3
IMT4
INH1
INM1
INM2
INN1
INO1											X:136368	1.82363	--------	*	-436	X:136376	3.68412	--------	*	-444
INO2
INO4
INO80
INP1
INP2
INP51
INP52
INP53
INP54
IOC2
IOC3
IOC4
IPI1
IPI3
IPK1
IPL1
IPP1
IPT1						IV:591820	3.73696	CCCGA 9/0	-	-477						IV:591792	3.92313	--------	*	-449
IQG1
IRA1
IRA2
IRC10
IRC11
IRC13
IRC14
IRC15
IRC16
IRC18
IRC19
IRC2
IRC20
IRC21
IRC22
IRC23
IRC24
IRC25
IRC3
IRC4
IRC5
IRC6
IRC7
IRC8
IRC9
IRE1
IRR1
IRS4
ISA1
ISA2
ISC1
ISC10
ISD11
ISF1
ISM1
ISN1
ISR1
IST1
IST2
IST3
ISU1
ISU2
ISW1
ISW2
ISY1
ITC1
ITR1
ITR2
ITT1
IWR1
IVY1
IXR1
IZH1						IV:1434540	4.08746	CCCGA 9/0	-	384						IV:1434517	3.42947	--------	*	407
IZH2
IZH3
IZH4
JAC1
JEM1
JEN1
JHD1
JHD2
JID1
JIP3
JIP4
JIP5
JJJ1
JJJ2
JJJ3
JLP1
JLP2
JNM1
JSN1
KAE1
KAP104
KAP114
KAP120
KAP122
KAP123
KAP95
KAR1
KAR2
KAR3
KAR4
KAR5
KAR9
KCC4
KCS1
KDX1
KEG1
KEI1
KEL1
KEL2
KEL3
KES1
KEX1
KEX2
KGD1
KGD2
KHA1
KIC1
KIN1
KIN2
KIN28
KIN3
KIN4
KIN82
KIP1																II:101305	1.83261	GGCTA 24/3	+	581
KIP2
KIP3
KKQ8
KNH1
KNS1
KOG1
KRE1
KRE2
KRE27
KRE28
KRE29
KRE33
KRE5
KRE6
KRE9
KRI1
KRR1
KRS1
KSH1
KSP1
KSS1
KTI11
KTI12
KTR1						XV:513723	2.80735	--------	*	-718
KTR2
KTR3
KTR4
KTR5
KTR6
KTR7
KXD1
LAA1
LAC1
LAG1
LAG2
LAP2
LAP3
LAP4
LAS1
LAS17
LAS21
LAT1
LCB1
LCB2
LCB3
LCB4
LCB5
[truncated: 5,127 more rows]

## Sheet: Table S6 Primers
Primers used for strain construction and ChIP-qPCR.
Primer name	Sequence (5´ to 3´, homologous arms are indicated in lower case)	Use
INO2-F	attagaagcgcaaatgaagcactacagcacatactggatgattccGGAGGTGGTGGAGGTGGATC	Amplification of TAP-tagging cassettes
INO2-R	acatccaacgggaggccattttcatcactaatagcttgtatgagcGTGATTCTGGGTAGAAGATC
INO4-F	ccgaaggagttaatttgggagctgggtgatggacagagtggtcagGGAGGTGGTGGAGGTGGATC
INO4-R	aagaatttcttcgcttatattacttactttaccctactccttgaaGTGATTCTGGGTAGAAGATC
HAP1-F	gatggactagtagatttttatagagcagattttccaatatgggagGGAGGTGGTGGAGGTGGATC
HAP1-R	ataataaaaatatgtccctttctatttatacataaacaaaccgcaGTGATTCTGGGTAGAAGATC
OAF1-F	ttggatttatttgattatgactttttgtttggcaatgactttgctGGAGGTGGTGGAGGTGGATC
OAF1-R	aattaattgatgaaatgaataggtaggagtttggaaagaaaatttGTGATTCTGGGTAGAAGATC
PIP2-F	ggtagccttgatttcttcgattatgacctacttttccagaacgacGGAGGTGGTGGAGGTGGATC
PIP2-R	caatgaagtggccgtatacatctcaggaaaactggaaaagacttcGTGATTCTGGGTAGAAGATC
INO2-cF	GATACGAAGAATAAACACCAAAGA	Identification of TAP-tagged strains
INO4-cF	TGAGAAAACAAATCATAGCTAAGCA
HAP1-cF	GCAAAATTCTAACTTTAATGGGC
OAF1-cF	GGGATGAATAACTTGAACAATTC
PIP2-cF	AACTACAATAACAGTGGTTCGAA
cR2	TTCCATGGATCCACCTCCAC
INO1F	ATATGCGGAGGCCAAGTATG	ChIP-qPCR for Ino2- and Ino4-tagged strains
INO1R	ACCCGACAACAGAACAAGCC
CYC1F	ATCTAAAATTCCCGGGAGCA	ChIP-qPCR for Hap1-tagged strain
CYC1R	ACTAAAGTTGCCTGGCCATC
POX1F	ATTAAACTCCGAAGCGAAAGG	ChIP-qPCR for Oaf1-and Pip2-tagged strain
POX1R	ATGAGCGGAATGAGGAAAAC

## Sheet: Table S7 Adapters and Primers
Adapters and primers used for ChIP-exo.
Adaptera/primer name	Sequenceb (5´ to 3´)	Use
Adpt1-1	GATCGGAAGAGCACACGTCTGAACTCCAGTCACATCACGATCTCGTATGCCGTCTTCTGCTTGTT (65 bp)	First adapters
	[PHOS]CAAGCAGAAGACGGCATACGAGATCGTGATGTGACTGGAGTTCAGACGTGTGCTCTTCCGATCT (64 bp)
Adpt1-2	GATCGGAAGAGCACACGTCTGAACTCCAGTCACCGATGTATCTCGTATGCCGTCTTCTGCTTGTT (65 bp)
	[PHOS]CAAGCAGAAGACGGCATACGAGATACATCGGTGACTGGAGTTCAGACGTGTGCTCTTCCGATCT (64 bp)
Adpt1-3	GATCGGAAGAGCACACGTCTGAACTCCAGTCACTTAGGCATCTCGTATGCCGTCTTCTGCTTGTT (65 bp)
	[PHOS]CAAGCAGAAGACGGCATACGAGATGCCTAAGTGACTGGAGTTCAGACGTGTGCTCTTCCGATCT (64 bp)
Adpt1-4	GATCGGAAGAGCACACGTCTGAACTCCAGTCACTGACCAATCTCGTATGCCGTCTTCTGCTTGTT (65 bp)
	[PHOS]CAAGCAGAAGACGGCATACGAGATTGGTCAGTGACTGGAGTTCAGACGTGTGCTCTTCCGATCT (64 bp)
Adpt1-5	GATCGGAAGAGCACACGTCTGAACTCCAGTCACACAGTGATCTCGTATGCCGTCTTCTGCTTGTT (65 bp)
	[PHOS]CAAGCAGAAGACGGCATACGAGATCACTGTGTGACTGGAGTTCAGACGTGTGCTCTTCCGATCT (64 bp)
Adpt1-6	GATCGGAAGAGCACACGTCTGAACTCCAGTCACGCCAATATCTCGTATGCCGTCTTCTGCTTGTT (65 bp)
	[PHOS]CAAGCAGAAGACGGCATACGAGATATTGGCGTGACTGGAGTTCAGACGTGTGCTCTTCCGATCT (64 bp)
Adpt1-7	GATCGGAAGAGCACACGTCTGAACTCCAGTCACCAGATCATCTCGTATGCCGTCTTCTGCTTGTT (65 bp)
	[PHOS]CAAGCAGAAGACGGCATACGAGATGATCTGGTGACTGGAGTTCAGACGTGTGCTCTTCCGATCT (64 bp)
Adpt1-8	GATCGGAAGAGCACACGTCTGAACTCCAGTCACACTTGAATCTCGTATGCCGTCTTCTGCTTGTT (65 bp)
	[PHOS]CAAGCAGAAGACGGCATACGAGATTCAAGTGTGACTGGAGTTCAGACGTGTGCTCTTCCGATCT (64 bp)
Adpt1-9	GATCGGAAGAGCACACGTCTGAACTCCAGTCACGATCAGATCTCGTATGCCGTCTTCTGCTTGTT (65 bp)
	[PHOS]CAAGCAGAAGACGGCATACGAGATCTGATCGTGACTGGAGTTCAGACGTGTGCTCTTCCGATCT (64 bp)
Adpt1-10	GATCGGAAGAGCACACGTCTGAACTCCAGTCACTAGCTTATCTCGTATGCCGTCTTCTGCTTGTT (65 bp)
	[PHOS]CAAGCAGAAGACGGCATACGAGATAAGCTAGTGACTGGAGTTCAGACGTGTGCTCTTCCGATCT (64 bp)
Adpt1-11	GATCGGAAGAGCACACGTCTGAACTCCAGTCACGGCTACATCTCGTATGCCGTCTTCTGCTTGTT (65 bp)
	[PHOS]CAAGCAGAAGACGGCATACGAGATGTAGCCGTGACTGGAGTTCAGACGTGTGCTCTTCCGATCT (64 bp)
Adpt1-12	GATCGGAAGAGCACACGTCTGAACTCCAGTCACCTTGTAATCTCGTATGCCGTCTTCTGCTTGTT (65 bp)
	[PHOS]CAAGCAGAAGACGGCATACGAGATTACAAGGTGACTGGAGTTCAGACGTGTGCTCTTCCGATCT (64 bp)
Adpt2	AATGATACGGCGACCACCGAGATCTACACTCTTTCCCTACACGACGCTCTTCCGATCT (58 bp)	Second adapter (universal for all samples)
	GATCGGAAGAGCGTCGTGTAGGGAAAGAGTGTAGATCTCGGTGGTCGCCGTATCATTCC (59 bp)
A1extenP	CAAGCAGAAGACGGCATACGAG(22 bp)	Primer extension for single-strand DNAs eluted from beads;
		Final PCR enrichment of products
A2P	AATGATACGGCGACCACCGAGAT (23 bp)	Final PCR enrichment of products
a Double-strand adapters were synthesized by annealing forward and reverse single-strand DNA oligos (Sigma-Aldrich).
b Index sequences are underlined.

## Sheet: Table S8 Oaf1 and Pip2 ORE
The overlap of binding targets of Oaf1 and Pip2 between this study and previous reports.
Oaf1					Pip2
Gene name	This study	ChIP-chip study (Harbison et al., 2004)	Direct targets in YEASTRACT (2017 release)		Gene name	This study	ChIP-chip study (Harbison et al., 2004)	Direct targets in YEASTRACT (2017 release)
Q0120			Y		Q0075	Y
YAL016W		Y	Y		YAL001C	Y
YAL034W-A		Y	Y		YAL016W		Y	Y
YAL035C-A		Y			YAL034W-A		Y	Y
YAL035W		Y	Y		YAL035W		Y	Y
YAL036C		Y	Y		YAL036C		Y	Y
YAL039C	Y				YAL039C	Y		Y
YAL040C	Y		Y		YAL054C			Y
YAL047C		Y			YAR002W	Y
YAL053W	Y				YAR042W			Y
YAL054C	Y		Y		YAR047C			Y
YAR047C			Y		YAR066W		Y
YAR066W		Y	Y		YBL063W	Y
YBL011W	Y				YBL064C	Y
YBL014C	Y				YBL089W		Y	Y
YBL021C			Y		YBR019C		Y	Y
YBL029C-A	Y				YBR020W		Y	Y
YBL029W	Y				YBR039W			Y
YBL030C			Y		YBR048W		Y
YBL032W		Y			YBR064W	Y
YBL033C		Y			YBR065C	Y
YBL042C			Y		YBR067C	Y
YBL043W	Y				YBR068C	Y
YBL045C	Y				YBR127C		Y	Y
YBL054W		Y			YBR136W			Y
YBL055C		Y			YBR150C		Y	Y
YBL089W		Y	Y		YBR151W		Y	Y
YBL099W	Y				YBR187W		Y	Y
YBL105C			Y		YBR214W		Y	Y
YBL109W			Y		YBR296C			Y
YBL111C			Y		YCL050C	Y
YBR015C	Y				YCL065W			Y
YBR019C		Y	Y		YCL068C		Y
YBR020W		Y	Y		YCR006C	Y
YBR048W		Y			YCR017C	Y
YBR051W			Y		YCR018C-A			Y
YBR053C	Y				YCR081W		Y
YBR067C	Y		Y		YCR106W		Y
YBR068C			Y		YDL033C	Y
YBR071W			Y		YDL037C			Y
YBR072W	Y				YDL047W	Y
YBR077C	Y				YDL048C	Y
YBR078W	Y				YDL054C	Y
YBR082C			Y		YDL058W		Y
YBR083W	Y				YDL059C		Y
YBR084C-A	Y		Y		YDL077C	Y
YBR085W	Y				YDL078C	Y
YBR105C	Y				YDL090C	Y
YBR106W	Y				YDL092W	Y
YBR112C	Y				YDL102W	Y
YBR113W			Y		YDL109C	Y
YBR114W	Y				YDL110C	Y		Y
YBR126C	Y		Y		YDL111C	Y		Y
YBR126W-A	Y				YDL123W		Y
YBR127C		Y	Y		YDL170W	Y
YBR133C	Y				YDL171C	Y		Y
YBR134W			Y		YDL214C	Y
YBR135W	Y				YDR010C			Y
YBR136W			Y		YDR040C	Y		Y
YBR139W			Y		YDR041W	Y
YBR150C	Y	Y	Y		YDR048C		Y	Y
YBR151W	Y	Y	Y		YDR072C	Y		Y
YBR157C			Y		YDR073W	Y
YBR158W	Y				YDR076W			Y
YBR159W	Y				YDR096W	Y
YBR174C	Y				YDR118W-A	Y
YBR176W	Y				YDR139C	Y
YBR182C			Y		YDR142C		Y	Y
YBR182C-A	Y				YDR207C		Y	Y
YBR183W	Y				YDR208W		Y	Y
YBR187W		Y	Y		YDR210C-C	Y
YBR202W			Y		YDR210C-D	Y
YBR203W	Y				YDR210W-D		Y
YBR214W		Y	Y		YDR211W	Y
YBR221W-A	Y				YDR214W	Y
YBR230C		Y	Y		YDR216W	Y
YBR240C		Y			YDR233C	Y
YBR256C			Y		YDR234W	Y
YBR262C	Y				YDR243C	Y		Y
YBR294W	Y				YDR244W	Y		Y
YBR296C			Y		YDR246W	Y		Y
YCL025C			Y		YDR246W-A	Y
YCL041C	Y				YDR247W	Y
YCR010C	Y				YDR256C	Y	Y	Y
YCR020C-A		Y	Y		YDR280W	Y
YCR022C			Y		YDR296W	Y		Y
YCR024C	Y				YDR297W	Y
YCR024C-A	Y				YDR312W		Y
YCR035C			Y		YDR341C			Y
YCR081W		Y	Y		YDR379W			Y
YCR106W		Y			YDR405W	Y
YDL024C		Y			YDR406W	Y
YDL037C	Y				YDR433W			Y
YDL047W	Y				YDR441C	Y
YDL048C	Y		Y		YDR490C	Y		Y
YDL049C	Y		Y		YDR492W	Y		Y
YDL058W		Y			YDR506C			Y
YDL059C		Y			YEL009C			Y
YDL071C	Y				YEL011W		Y	Y
YDL078C	Y		Y		YEL054C		Y
YDL079C			Y		YEL059C-A	Y
YDL086W		Y			YEL060C	Y
YDL087C		Y			YER014W	Y		Y
YDL111C	Y				YER015W	Y	Y	Y
YDL170W	Y				YER045C			Y
YDL171C	Y		Y		YER049W		Y
YDL210W		Y			YER053C	Y
YDL222C	Y				YER053C-A	Y
YDR001C	Y				YER062C	Y
YDR002W	Y				YER064C	Y
YDR010C			Y		YER065C	Y		Y
YDR011W	Y				YER075C	Y
YDR029W			Y		YER102W	Y
YDR036C			Y		YER103W	Y
YDR040C	Y		Y		YER123W			Y
YDR041W	Y				YER130C	Y		Y
YDR046C			Y		YER131W	Y
YDR048C		Y	Y		YER138C		Y
YDR054C			Y		YER147C-A	Y
YDR072C	Y		Y		YER184C			Y
YDR073W	Y		Y		YFL020C	Y
YDR076W			Y		YFL030W	Y
YDR077W	Y				YFL031W	Y
YDR096W	Y				YFL051C	Y
YDR101C			Y		YFR015C		Y
YDR108W			Y		YFR056C	Y
YDR112W			Y		YGL006W-A	Y
YDR134C	Y		Y		YGL007W			Y
YDR155C			Y		YGL036W			Y
YDR186C	Y		Y		YGL055W	Y
YDR207C		Y	Y		YGL056C	Y
YDR208W		Y	Y		YGL075C			Y
YDR214W			Y		YGL096W	Y		Y
YDR216W	Y				YGL108C			Y
YDR243C	Y				YGL116W			Y
YDR244W	Y		Y		YGL125W	Y
YDR246W			Y		YGL141W			Y
YDR247W	Y				YGL143C		Y	Y
YDR256C	Y	Y	Y		YGL145W	Y
YDR259C			Y		YGL146C	Y
YDR275W	Y				YGL155W			Y
YDR276C	Y		Y		YGL172W		Y
YDR277C	Y		Y		YGL173C		Y
YDR296W			Y		YGL180W			Y
YDR297W	Y				YGL201C		Y
YDR309C	Y		Y		YGL205W	Y		Y
YDR312W		Y			YGL206C	Y
YDR342C			Y		YGL235W		Y
YDR343C			Y		YGL237C		Y
YDR344C			Y		YGL249W			Y
YDR345C	Y				YGL253W	Y
YDR383C	Y				YGL254W	Y
YDR384C	Y				YGR021W	Y
YDR385W	Y				YGR035C	Y
YDR405W			Y		YGR035W-A	Y
YDR406W	Y				YGR036C	Y
YDR424C	Y				YGR044C	Y
YDR439W			Y		YGR046W	Y
YDR441C			Y		YGR085C			Y
YDR476C		Y			YGR109C		Y
YDR477W		Y			YGR109W-A		Y
YDR487C	Y		Y		YGR109W-B		Y
YDR488C		Y			YGR141W	Y		Y
YDR489W		Y			YGR142W	Y
YDR490C	Y		Y		YGR145W	Y	Y
YDR492W	Y		Y		YGR146C-A	Y
YDR505C	Y		Y		YGR177C		Y
YDR508C	Y				YGR180C	Y
YDR509W			Y		YGR188C		Y	Y
YDR510W	Y				YGR242W	Y
YDR524C			Y		YGR243W	Y
YDR524C-A	Y				YGR248W	Y
YDR525W			Y		YGR249W	Y
YDR525W-A	Y				YHL017W		Y
YDR529C			Y		YHL021C		Y
YDR535C			Y		YHL027W	Y
YDR543C			Y		YHL028W	Y		Y
YDR544C			Y		YHR007C	Y		Y
YEL008W			Y		YHR007C-A	Y
YEL011W		Y	Y		YHR041C		Y
YEL017C-A	Y		Y		YHR042W		Y
YEL017W	Y				YHR060W	Y
YEL020C-B	Y				YHR062C	Y
YEL021W			Y		YHR096C			Y
YEL034W	Y				YHR097C	Y
YEL036C	Y				YHR117W		Y	Y
YEL044W	Y				YHR126C	Y
YEL045C			Y		YHR127W	Y
YEL046C	Y				YHR139C-A			Y
YEL054C	Y		Y		YHR142W	Y
YEL059W	Y				YHR143W	Y
YEL060C	Y				YHR143W-A			Y
YEL065W		Y			YHR149C			Y
YEL067C		Y			YHR153C			Y
YER001W	Y				YHR171W		Y
YER003C	Y				YIL014W		Y
YER005W	Y				YIL056W	Y
YER010C			Y		YIL057C	Y		Y
YER014W			Y		YIL069C		Y	Y
YER015W	Y	Y	Y		YIL093C	Y
YER033C	Y				YIL095W	Y
YER034W			Y		YIL100W		Y	Y
YER035W	Y				YIL101C		Y	Y
YER036C			Y		YIL113W		Y
YER045C	Y		Y		YIL114C		Y
YER046W	Y				YIL120W		Y	Y
YER054C			Y		YIL125W		Y
YER064C			Y		YIL140W			Y
YER065C	Y				YIL159W	Y
YER073W			Y		YIL160C	Y		Y
YER075C	Y				YIR018W			Y
YER083C	Y				YJL023C		Y
YER084W-A	Y				YJL048C			Y
YER088C	Y		Y		YJL077W-A	Y
YER088W-B	Y				YJL077W-B	Y
YER114C	Y				YJL148W		Y	Y
YER130C	Y		Y		YJL150W	Y
YER131W	Y				YJL151C	Y
YER134C		Y			YJL153C	Y		Y
YER137C	Y				YJL158C	Y
YER145C	Y		Y		YJL159W	Y		Y
YER145C-A	Y				YJL196C	Y		Y
YER146W	Y				YJL222W		Y
YER149C			Y		YJR020W			Y
YER184C	Y		Y		YJR045C		Y
YER185W	Y				YJR046W		Y
YFL014W	Y				YJR065C		Y
YFL016C	Y		Y		YJR066W		Y
YFL021W	Y				YJR069C		Y	Y
YFL022C	Y		Y		YJR071W		Y	Y
YFL039C			Y		YJR094W-A			Y
YFL051C	Y		Y		YJR123W	Y
YFL063W	Y				YJR147W			Y
YFL064C	Y		Y		YKL044W	Y
YFL066C			Y		YKL054C		Y
YFL067W			Y		YKL092C		Y
YFR015C		Y			YKL093W		Y
YFR016C		Y			YKL109W	Y
YFR017C	Y				YKL110C			Y
YFR019W	Y				YKL136W	Y
YFR033C	Y		Y		YKL146W		Y
YFR034C			Y		YKL148C		Y
YFR034W-A	Y				YKL172W			Y
YFR055W	Y				YKL182W	Y
YGL007C-A	Y				YKL183W	Y
YGL007W			Y		YKL187C			Y
YGL031C			Y		YKL201C	Y
YGL045W	Y				YKL211C		Y
YGL051W			Y		YKR008W			Y
YGL055W	Y				YKR009C	Y
YGL056C	Y				YKR010C	Y
YGL062W	Y				YKR055W	Y
YGL064C	Y				YKR092C	Y		Y
YGL075C			Y		YKR093W	Y
YGL096W	Y		Y		YKR096W		Y	Y
YGL097W			Y		YLL028W			Y
YGL108C			Y		YLR046C		Y
YGL125W	Y				YLR078C		Y
YGL127C	Y				YLR079W		Y
YGL137W			Y		YLR089C		Y
YGL143C		Y	Y		YLR090W		Y
YGL145W	Y				YLR140W	Y
YGL146C	Y				YLR142W	Y
YGL149W			Y		YLR152C	Y		Y
YGL155W			Y		YLR153C	Y		Y
YGL158W			Y		YLR154C	Y
YGL162W	Y				YLR173W			Y
YGL163C	Y				YLR174W		Y	Y
YGL172W		Y	Y		YLR176C		Y
YGL173C		Y			YLR177W		Y
YGL179C	Y				YLR239C		Y	Y
YGL180W		Y	Y		YLR240W		Y	Y
YGL187C			Y		YLR251W		Y
YGL197W	Y				YLR252W		Y
YGL200C	Y				YLR284C			Y
YGL201C		Y	Y		YLR286C			Y
YGL204C			Y		YLR344W			Y
YGL205W	Y		Y		YLR366W			Y
YGL206C	Y				YLR377C			Y
YGL228W	Y				YLR401C	Y		Y
YGL229C	Y				YLR402W	Y
YGL235W		Y	Y		YML006C		Y
YGL237C		Y	Y		YML008C			Y
YGL249W			Y		YML042W	Y
YGL253W	Y				YML043C	Y		Y
YGL258W			Y		YML054C	Y
YGL260W		Y			YML056C	Y
YGL261C		Y			YML072C		Y	Y
YGR014W	Y				YML121W			Y
YGR023W	Y				YML124C			Y
YGR031C-A	Y				YMR013C			Y
YGR032W	Y				YMR016C			Y
YGR035C	Y				YMR017W			Y
YGR042W			Y		YMR018W	Y
YGR043C			Y		YMR037C	Y
YGR050C	Y				YMR038C	Y
YGR052W	Y				YMR043W		Y
YGR060W	Y				YMR098C			Y
YGR067C	Y	Y			YMR102C	Y
YGR068W-A	Y				YMR104C	Y
YGR069W		Y			YMR107W		Y	Y
YGR087C			Y		YMR109W	Y
YGR097W	Y				YMR111C	Y
YGR109C		Y	Y		YMR135C	Y
YGR109W-A		Y	Y		YMR135W-A			Y
YGR109W-B		Y	Y		YMR136W	Y
YGR117C	Y				YMR145C	Y		Y
YGR118W	Y				YMR146C	Y
YGR141W			Y		YMR165C		Y
YGR146C			Y		YMR193C-A	Y
YGR161C	Y		Y		YMR209C			Y
YGR161W-C	Y				YMR216C			Y
YGR175C	Y				YMR246W			Y
YGR180C	Y		Y		YMR251W-A			Y
YGR188C		Y	Y		YMR314W			Y
YGR202C	Y				YMR315W	Y		Y
YGR204W	Y				YMR316W	Y
YGR223C			Y		YMR320W	Y
YGR241C	Y				YMR321C	Y
YGR242W			Y		YMR324C		Y
YGR243W	Y				YMR325W		Y
YGR244C	Y				YNL003C			Y
YGR248W			Y		YNL006W		Y
YGR249W	Y				YNL007C		Y
YGR250C			Y		YNL009W	Y
YGR258C	Y				YNL010W	Y
YGR260W	Y				YNL018C	Y
YGR295C			Y		YNL042W	Y		Y
YHL011C	Y				YNL089C			Y
YHL015W-A	Y				YNL107W			Y
YHL016C	Y				YNL113W		Y
YHL017W		Y	Y		YNL115C		Y
YHL021C		Y	Y		YNL130C			Y
YHL024W	Y				YNL143C			Y
YHL025W			Y		YNL144C	Y
YHL027W	Y				YNL145W			Y
YHL028W	Y		Y		YNL154C	Y
YHL029C	Y				YNL156C	Y
YHL030W	Y				YNL179C	Y		Y
YHL032C	Y				YNL184C	Y
YHL049C			Y		YNL204C			Y
YHL050C		Y	Y		YNL222W			Y
YHR007C	Y		Y		YNL231C	Y		Y
YHR032W			Y		YNL240C	Y
YHR033W	Y				YNL241C	Y
YHR036W			Y		YNL289W			Y
YHR037W	Y				YNL299W	Y	Y	Y
YHR041C		Y	Y		YNL321W		Y
YHR042W		Y	Y		YNL322C		Y
YHR071C-A	Y				YNR001W-A	Y
YHR082C	Y				YNR005C	Y
YHR083W	Y				YNR017W	Y
YHR086W			Y		YNR018W	Y
YHR096C	Y				YNR043W			Y
YHR117W		Y	Y		YNR059W	Y
YHR136C			Y		YNR060W	Y
YHR139C-A			Y		YOL002C			Y
YHR143W-A			Y		YOL032W			Y
YHR149C			Y		YOL083W		Y	Y
YHR153C			Y		YOL084W	Y
YHR179W	Y				YOL101C			Y
YHR212C		Y			YOL125W	Y
YHR214W	Y	Y			YOL126C	Y
YHR214W-A		Y			YOL131W	Y
YIL019W			Y		YOL135C	Y
YIL034C			Y		YOL137W	Y
YIL047C			Y		YOL139C			Y
YIL051C			Y		YOL146W	Y
YIL052C			Y		YOL147C	Y		Y
YIL054W		Y			YOL154W			Y
YIL055C		Y	Y		YOR020C			Y
YIL056W	Y				YOR059C	Y
YIL057C	Y				YOR083W			Y
YIL069C		Y	Y		YOR099W	Y
YIL096C		Y			YOR100C	Y		Y
YIL099W	Y				YOR101W	Y
YIL100W		Y	Y		YOR106W	Y
YIL101C	Y	Y			YOR107W	Y
YIL113W		Y	Y		YOR108W			Y
YIL114C		Y	Y		YOR123C			Y
YIL118W	Y				YOR124C			Y
YIL119C	Y		Y		YOR157C	Y
YIL120W		Y	Y		YOR159C	Y
YIL121W			Y		YOR184W			Y
YIL122W	Y		Y		YOR208W			Y
YIL123W			Y		YOR273C	Y
YIL125W		Y			YOR274W	Y
YIL148W	Y				YOR287C	Y
YIL149C	Y				YOR289W	Y
YIL159W	Y				YOR290C	Y
YIL160C	Y		Y		YOR295W			Y
YIL172C			Y		YOR301W		Y	Y
YIL177C			Y		YOR317W	Y
YIR015W			Y		YOR319W	Y
YIR018C-A	Y				YOR329C		Y
YIR018W			Y		YOR336W			Y
YIR040C		Y			YOR363C			Y
YIR041W		Y			YOR369C			Y
YJL006C			Y		YOR381W			Y
YJL019W			Y		YOR383C	Y
YJL026W	Y				YPL005W	Y
YJL042W	Y				YPL016W		Y
YJL044C	Y				YPL017C		Y
YJL048C	Y		Y		YPL056C			Y
YJL077W-A	Y				YPL057C			Y
YJL078C	Y		Y		YPL059W		Y
YJL079C	Y	Y			YPL060C-A		Y
YJL084C			Y		YPL079W	Y
YJL107C			Y		YPL085W	Y
YJL116C			Y		YPL094C	Y
YJL133C-A	Y				YPL095C	Y
YJL133W	Y				YPL112C			Y
YJL134W			Y		YPL135W			Y
YJL150W	Y				YPL136W			Y
YJL151C			Y		YPL188W			Y
YJL153C	Y		Y		YPL221W	Y
YJL158C			Y		YPL222W	Y
YJL178C			Y		YPL262W		Y
YJL189W	Y				YPL263C		Y
YJL190C	Y				YPR013C			Y
YJL194W	Y				YPR034W			Y
YJL196C	Y				YPR063C	Y
YJL218W	Y		Y		YPR065W	Y
YJL222W		Y	Y		YPR102C			Y
YJL225C			Y		YPR128C	Y
YJR011C		Y			YPR129W	Y
YJR016C		Y			YPR166C		Y
YJR018W		Y
YJR019C	Y
YJR020W			Y
YJR045C		Y
YJR046W		Y
YJR047C			Y
YJR058C			Y
YJR065C		Y
YJR066W		Y
YJR069C		Y	Y
YJR071W		Y	Y
YJR094W-A			Y
YJR096W	Y
YJR104C		Y	Y
YJR105W	Y	Y
YJR113C	Y
YJR114W			Y
YJR115W	Y
YJR119C			Y
YJR127C	Y
YJR143C		Y
YJR144W		Y
YJR145C			Y
YJR147W			Y
YKL044W	Y
YKL045W			Y
YKL051W	Y
YKL052C	Y		Y
YKL062W	Y	Y
YKL063C	Y		Y
YKL085W	Y
YKL087C	Y
YKL093W		Y
YKL096C-B	Y
YKL096W-A	Y		Y
YKL097C			Y
YKL103C			Y
YKL109W	Y
YKL110C	Y		Y
YKL120W	Y
YKL146W		Y	Y
YKL148C		Y	Y
YKL171W	Y
YKL172W			Y
YKL182W	Y		Y
YKL183W			Y
YKL187C			Y
YKL201C	Y
YKL211C		Y
YKL218C			Y
YKL223W		Y
YKL224C		Y
YKL225W	Y
YKR009C	Y		Y
YKR019C			Y
YKR039W			Y
YKR040C	Y
YKR041W			Y
YKR042W	Y
YKR075C			Y
YKR079C	Y
YKR080W	Y
YKR092C	Y		Y
YKR093W	Y
YKR096W		Y
YLL019C	Y		Y
YLL028W	Y
YLL029W			Y
YLL056C			Y
YLL066C			Y
YLL067C			Y
YLL067W-A	Y
YLR011W		Y
YLR023C			Y
YLR055C	Y		Y
YLR056W	Y
YLR071C		Y
YLR072W		Y
YLR078C		Y
YLR079W		Y
YLR080W			Y
YLR089C		Y	Y
YLR090W		Y	Y
YLR108C			Y
YLR110C	Y
YLR111W			Y
YLR113W	Y
YLR120C		Y
YLR139C	Y
YLR141W			Y
YLR142W	Y
YLR152C	Y		Y
YLR153C	Y		Y
YLR174W	Y	Y	Y
YLR176C		Y	Y
YLR177W		Y	Y
YLR186W		Y
YLR230W			Y
YLR239C		Y
YLR240W		Y
YLR245C		Y
YLR246W		Y
YLR251W		Y
YLR252W		Y
YLR254C	Y
YLR255C			Y
YLR256W	Y
YLR257W			Y
YLR266C			Y
YLR284C			Y
YLR296W			Y
YLR304C			Y
YLR312C			Y
YLR327C			Y
YLR344W	Y		Y
YLR346C			Y
YLR349W			Y
YLR373C		Y	Y
YLR375W		Y	Y
YLR377C	Y		Y
YLR399C			Y
YLR401C	Y		Y
YLR402W	Y
YLR406C			Y
YLR428C		Y
YLR430W		Y
YLR437C			Y
YLR439W		Y
YLR461W			Y
YLR462W	Y
YLR466W			Y
YML003W	Y
YML004C	Y
YML006C		Y
YML007C-A	Y
YML007W	Y
YML008C			Y
YML026C			Y
YML042W	Y
YML043C	Y
YML058W	Y
YML059C	Y
YML063W	Y
YML064C	Y		Y
YML072C		Y	Y
YML081C-A			Y
YML088W	Y
YML089C	Y		Y
YML091C	Y
YML100W	Y
YML100W-A	Y
YML101C	Y
YML101C-A	Y
YML109W		Y
YML110C		Y
YML125C		Y
YML128C	Y
YML133C			Y
YMR008C	Y
YMR009W	Y
YMR016C	Y		Y
YMR017W	Y		Y
YMR018W	Y
YMR031W-A			Y
YMR037C	Y		Y
YMR041C	Y
YMR042W			Y
YMR043W	Y	Y	Y
YMR056C	Y
YMR058W	Y
YMR062C		Y
YMR063W		Y
YMR069W			Y
YMR070W	Y
YMR082C			Y
YMR102C	Y
YMR103C			Y
YMR107W		Y
YMR108W	Y
YMR121C	Y
YMR122W-A	Y
YMR135C	Y
YMR135W-A			Y
YMR136W	Y
YMR142C	Y		Y
YMR143W	Y
YMR145C	Y		Y
YMR165C		Y
YMR181C			Y
YMR194C-A			Y
YMR205C	Y
YMR206W	Y
YMR209C	Y
YMR210W	Y
YMR216C	Y		Y
YMR217W	Y
YMR220W	Y
YMR244C-A	Y
YMR246W	Y
YMR251W			Y
YMR251W-A	Y
YMR265C	Y
YMR266W	Y
YMR272C	Y
YMR290W-A			Y
YMR303C			Y
YMR316W	Y
YMR319C			Y
YMR324C		Y
YMR325W		Y
YMR326C	Y
YNL009W	Y
YNL011C	Y
YNL016W			Y
YNL055C			Y
YNL090W	Y
YNL094W		Y
YNL095C		Y
YNL103W	Y
YNL104C	Y
YNL113W		Y
YNL115C		Y
YNL117W	Y
YNL118C	Y
YNL132W			Y
YNL143C	Y
YNL144C	Y
YNL147W	Y
YNL149C	Y
YNL152W			Y
YNL159C			Y
YNL161W			Y
YNL179C	Y		Y
YNL201C			Y
YNL204C			Y
YNL209W			Y
YNL231C	Y		Y
YNL236W		Y
YNL241C	Y		Y
YNL299W	Y	Y	Y
YNL321W		Y	Y
YNL322C		Y	Y
YNL327W	Y
YNL329C	Y		Y
YNL337W	Y
YNL338W			Y
YNL339C	Y		Y
YNR002C	Y
YNR003W-A	Y
YNR013C			Y
YNR015W			Y
YNR016C	Y
YNR017W	Y
YNR018W	Y
YNR019W	Y
YNR034W			Y
YNR036C			Y
YOL001W	Y
YOL002C	Y		Y
YOL012C			Y
YOL016C			Y
YOL019W			Y
YOL036W	Y
YOL038W			Y
YOL052C-A	Y		Y
YOL055C			Y
YOL061W			Y
YOL065C			Y
YOL082W			Y
YOL083W		Y	Y
YOL084W	Y
YOL085W-A	Y
YOL086C	Y		Y
YOL097C			Y
YOL101C			Y
YOL107W	Y
YOL109W	Y
YOL111C	Y		Y
YOL112W			Y
YOL113W			Y
YOL125W	Y
YOL126C	Y
YOL127W	Y
YOL128C	Y
YOL143C			Y
YOL146W	Y
YOL147C	Y		Y
YOL160W			Y
YOR020C			Y
YOR022C			Y
YOR040W			Y
YOR042W		Y	Y
YOR049C	Y	Y	Y
YOR056C			Y
YOR058C			Y
YOR064C	Y
YOR065W	Y
YOR070C			Y
YOR076C	Y
YOR077W			Y
YOR078W	Y
YOR082C	Y
YOR083W			Y
YOR084W	Y
YOR085W			Y
YOR092W	Y
YOR094W			Y
YOR096W			Y
YOR100C	Y		Y
YOR101W	Y
YOR107W	Y
YOR118W	Y
YOR123C			Y
YOR140W	Y
YOR152C	Y
YOR153W	Y
YOR172W			Y
YOR176W			Y
YOR182C	Y
YOR184W	Y		Y
YOR219C	Y		Y
YOR220W	Y
YOR259C			Y
YOR262W			Y
YOR267C	Y
YOR269W	Y
YOR273C	Y
YOR274W	Y
YOR277C			Y
YOR292C	Y
YOR293W	Y
YOR295W			Y
YOR296W			Y
YOR301W		Y
YOR302W	Y
YOR312C			Y
YOR313C			Y
YOR316C			Y
YOR316C-A	Y
YOR317W	Y
YOR318C	Y
YOR319W	Y
YOR323C		Y
YOR325W		Y
YOR336W			Y
YOR342C	Y
YOR343C			Y
YOR344C	Y
YOR348C	Y
YOR349W	Y
YOR363C	Y		Y
YOR373W			Y
YOR375C	Y
YOR376W			Y
YOR377W			Y
YOR381W			Y
YOR382W	Y
YPL014W	Y
YPL015C	Y		Y
YPL016W		Y	Y
YPL017C		Y	Y
YPL024W	Y
YPL025C	Y		Y
YPL026C	Y
YPL032C	Y
YPL055C			Y
YPL056C			Y
YPL057C	Y
YPL059W		Y
YPL060C-A		Y
YPL061W	Y
YPL062W			Y
YPL063W			Y
YPL087W			Y
YPL088W			Y
YPL090C	Y		Y
YPL093W	Y
YPL095C	Y
YPL105C			Y
YPL111W	Y
YPL112C			Y
YPL119C-A	Y
YPL135W	Y
YPL136W			Y
YPL137C	Y
YPL141C	Y
YPL171C			Y
YPL177C	Y		Y
YPL189C-A	Y
YPL189W	Y
YPL230W	Y
YPL231W			Y
YPL250C			Y
YPL262W		Y	Y
YPL263C		Y	Y
YPL266W			Y
YPL283C			Y
YPR006C			Y
YPR013C	Y		Y
YPR016C			Y
YPR029C	Y
YPR030W	Y
YPR034W			Y
YPR035W	Y
YPR036W			Y
YPR036W-A	Y
YPR038W		Y
YPR039W		Y
YPR040W		Y
YPR063C	Y		Y
YPR065W	Y
YPR072W	Y
YPR079W			Y
YPR080W	Y
YPR098C		Y
YPR100W		Y
YPR128C	Y		Y
YPR129W	Y
YPR148C	Y	Y	Y
YPR149W	Y	Y
YPR151C	Y		Y
YPR156C	Y		Y
YPR157W	Y
YPR165W			Y
YPR183W			Y
YPR191W			Y
YPR192W	Y
YPR196W	Y
YPR204W		Y

## Sheet: Table S9 Lipid Metabolism
The binding of TFs on lipid metabolism-related genes. The log2 values of binding ratio (S/N) are shown.
Systematic Name	Gene name	Ino2_N	Ino4_N	Hap1_N	Oaf1_N	Pip2_N	Ino2_Et	Ino4_Et	Hap1_Et	Oaf1_Et	Pip2_Et	Ino2_Glu	Ino4_Glu	Hap1_Glu	Oaf1_Glu	Pip2_Glu	Ino2_Ox.Glu	Ino4_Ox.Glu	Hap1_Ox.Glu	Oaf1_Ox.Glu	Pip2_Ox.Glu
Gluconeogenesis
YBR196C	PGI1
YBR218C	PYC2						3.60412	4.339				3.29883					2.14467	1.75249
YBR239C	ERT1													1.03267					2.15043
YCR012W	PGK1						3.15484					3.15168	4.26992					1.99088
YDR050C	TPI1	1.97717	2.89439				4.24165	4.96303				3.56002	5.16749				3.62309	4.10388
YDR511W	ACN9
YGL062W	PYC1	3.02148	3.49875				6.92935	7.48878	2.02818	2.38976		7.10555	6.76585		2.46736			4.87525
YGR192C	TDH3
YGR254W	ENO1	4.56405	3.70994				5.34246	3.43344				5.36116	4.19523				5.08181	4.4709
YHR174W	ENO2						1.28741					1.1281	3.87904					1.5813
YJL052W	TDH1		1.38554									1.55149
YJR009C	TDH2
YKL060C	FBA1
YKL152C	GPM1
YKR097W	PCK1													1.63362					1.95832
YLR377C	FBP1						1.36289			1.76043
YOL126C	MDH2				3.87225		1.16941			6.15941	3.70528				6.55075	5.61571				5.23363	2.09916
YOR125C	CAT5
Sterol synthesis
YER044C	ERG28													1.26261
YGL001C	ERG26													1.20989					3.20072
YGL012W	ERG4								2.77711					1.51511
YGR060W	ERG25				4.75688		1.17274		6.92953	4.29211		1.29172		8.23751	4.38082			1.20633	6.10397	4.46753
YHR007C	ERG11			3.76018	1.48604		3.96878		6.05876	2.48238	2.15199	3.31519	3.02707	7.53441	2.45286			1.74226	5.84616	1.69657
YHR042W	NCP1													2.43922					2.56506
YHR133C	NSG1
YHR190W	ERG9													4.70298					3.41354
YJL167W	ERG20						3.17133	4.61143				3.20699	3.61715				3.19055	4.28952
YLR056W	ERG3			3.23266			1.68055		3.67807	2.70408			1.49339	4.54476	3.49837				3.81768
YLR189C	ATG26
YML008C	ERG6											1.47804		5.16665				1.13553	4.37407
YML126C	ERG13
YMR015C	ERG5	3.49348	2.09953	3.36568			5.78513	4.70113	5.48692			4.81079	6.02408	5.7922			3.78967	4.15053	5.02622
YMR202W	ERG2			3.56507					2.52522					3.38786
YMR208W	ERG12													1.76086					2.96577
YMR220W	ERG8																			1.25181
YNL111C	CYB5								2.25154					3.69803					4.45526
YNL156C	NSG2													2.5602		1.51309			2.90795
YNL231C	PDR16			2.90897	5.14115		2.57988		5.15571	6.77965	4.29155	1.06833	1.56296	5.76152	5.65232	3.88142			4.75129	4.09224
YNL264C	PDR17
YNL280C	ERG24													1.17159
YNR043W	MVD1													2.1791
YOR237W	HES1
YPL117C	IDI1
YPL145C	KES1
Fatty acid synthesis
YBR026C	ETR1
YBR041W	FAT1
YCR034W	FEN1											1.59756					1.60203	2.60291
YDR297W	SUR2				3.7068		1.43365			2.42005	2.73697	1.0383	1.3282				1.1488			4.54505
YER061C	CEM1
YGL055W	OLE1	1.64252		3.64111	5.85298		3.83053		7.3675	6.14002	3.241	3.27283	3.54304	7.16257	6.29921	2.84728	1.82981	1.94272	6.43722	7.42013
YGR060W	ERG25				4.75688		1.17274		6.92953	4.29211		1.29172		8.23751	4.38082			1.20633	6.10397	4.46753
YHR067W	HTD2		3.4719				1.62826					1.66189	2.69768					2.30457
YJL196C	ELO1				3.29333						1.41322					6.29333				4.18826
YKL055C	OAR1
YKL182W	FAS1	6.72514	8.65402	3.59218	2.95062		7.60668	9.49723	4.48064	4.30812	2.47394	7.57857	8.42233	4.96716	3.16098	2.05012	5.90601	7.72629	4.20371	2.67021
YKL192C	ACP1
YLR056W	ERG3			3.23266			1.68055		3.67807	2.70408			1.49339	4.54476	3.49837				3.81768
YLR372W	SUR4
YMR207C	HFA1													1.76086					2.96577
YMR272C	SCS7				1.68993				2.04362	2.54431				2.08209					2.88749
YNR016C	ACC1	4.11721	6.26318		1.15406		8.06088	7.42259	3.17564			8.27185	7.5355	4.48886	1.22002		4.84963	5.74002	2.46814
YOR221C	MCT1
YPL148C	PPT2
YPL231W	FAS2	5.18666	6.35059				6.98415	7.9386				6.84846	8.35385	1.28499			6.34817	7.82072
Beta-oxidation
YDL078C	MDH3				4.68289					2.91384	4.25481			1.42056	4.0668	4.25481				4.77904
YER015W	FAA2									3.89886	3.92091				3.38789	3.79665				5.13233
YGL205W	POX1				2.50251	2.43741				3.06543					2.35916	3.15554				4.14139
YIL160C	POT1				3.28349										2.92589	3.80161				4.48615
YJR019C	TES1				3.34107					3.34941					3.31907
YKL188C	PXA2
YKR009C	FOX2				2.57325	2.09882				5.62379	4.49185					4.49185				3.72597	2.5475
YLR284C	ECI1
YNL009W	IDP3				3.02922					3.08378	3.82443				4.02009	3.56555				5.34495	2.92484
YOR180C	DCI1
YPL147W	PXA1
YPR128C	ANT1				3.29795										3.08746	2.9942				4.04176
Malate metabolism
YDL078C	MDH3				4.68289					2.91384	4.25481			1.42056	4.0668	4.25481				4.77904
YKL029C	MAE1
YKL085W	MDH1									2.45318
YOL126C	MDH2				3.87225		1.16941			6.15941	3.70528				6.55075	5.61571				5.23363	2.09916
Phospholipid synthesis
YNL231C	PDR16			2.90897	5.14115		2.57988		5.15571	6.77965	4.29155	1.06833	1.56296	5.76152	5.65232	3.88142			4.75129	4.09224
YJR103W	URA8											1.13152					1.72552
YLR133W	CKI1						1.96798					1.28096	2.57063					1.97944
YOL108C	INO4						1.56755					1.83123	1.9794					2.04789
YDR123C	INO2		2.24047				2.25508					1.93945	2.76167					2.58275
YGR170W	PSD2	1.77341					2.20364	2.62309				2.32576	4.02847					3.52762
YHR123W	EPT1						3.31748					3.30008	5.10952				1.39747	3.37694
YER026C	CHO1	1.63241	2.90689				2.43333	3.82443				3.59903	4.26883				2.53975	4.58203
YNL169C	PSD1						3.38921					3.70354	3.40613				1.84205	2.53386
YHL020C	OPI1	2.90103					3.69355					3.89478	4.19058					3.78983
YGR157W	CHO2	4.23281	4.92705				4.59677	4.92608				4.24189	5.76587				2.95964	6.1023
YDR147W	EKI1	4.61155	4.63621				5.4421	6.45357				5.55205	6.42728				5.10444	7.58918
YJR073C	OPI3	4.79604	5.54655				6.28799	5.12814				6.03683	6.20609					5.7811
YBR029C	CDS1	4.17347					7.00602	8.0654				6.15765	8.38031				4.85419	7.50449
YNL130C	CPT1	6.4639	7.06305				5.62583	8.09935				7.12989	7.89363				5.65485	7.72646
YJL153C	INO1	4.23992	6.19245		4.16909		7.37809	7.54775		5.86741		7.51165	7.39905		5.34417	3.68412	5.12061	7.28047		5.45801	1.82363
YBL011W	SCT1				1.28795
YBL039C	URA7
YBL091C-A	SCS22
YBR042C	CST26
YCL004W	PGS1						2.33625						1.60796					1.90804
YDL052C	SLC1
YDL142C	CRD1
YDR018C	YDR018C
YDR319C	YDR319C
YER120W	SCS2
YGL126W	SCS3
YGR007W	ECT1
YHR100C	GEP4
YKR067W	GPT2
YMR165C	PAH1
YNL264C	PDR17
YOL032W	OPI10
YOR175C	ALE1																	2.30147
YOR298W	MUM3
YPR113W	PIS1
YPR140W	TAZ1
Respiration
YDR231C	COX20						1.0474
YOR355W	GDS1						1.15575					1.14346	1.47597					1.5986
YBL030C	PET9						1.24019							3.48422					3.06845
YDL174C	DLD1						1.3076		4.08139					5.34977					4.68588
YBR238C	YBR238C						1.62499											2.05485
YDR487C	RIB3						1.94403			2.04628		1.79206
YMR081C	ISF1						2.6406					2.219	1.86908					1.34062
YBL045C	COR1						2.93318	4.45318	3.31934	1.32193		1.82355	2.04383	4.03319	4.17159			1.36832	2.97814
YLR139C	SLS1				5.94864		3.71092	4.7022	2.63438	5.26873		2.02645	3.09067	1.58077	6.11252					6.76292
YMR030W	RSF1	2.70713	4.84993				4.58826	4.41181				5.29127	5.84744				3.27853	6.07152
YFR033C	QCR6			3.96397	2.3278		5.29404	5.0625	7.13437	4.8171		3.8095	4.91712	6.66658	5.12273		1.17505	2.58458	5.63414
YGL187C	COX4													1.19711
YMR002W	MIC17													1.3894
YMR056C	AAC1								2.24391	1.15199				2.29684					2.4654
YGL191W	COX13													2.63854					3.54154
YLL013C	PUF3			1.70783					2.79512					2.6927					3.53142
YGR183C	QCR9								3.11368					3.40787					3.65434
YKL093W	MBR1								3.67414					3.9785					3.48715
YEL024W	RIP1								4.55914					4.48677					4.65463
YDR529C	QCR7								4.87856					6.13161
Q0045	COX1
Q0050	AI1
Q0055	AI2
Q0060	AI3
Q0065	AI4
Q0070	AI5_ALPHA
Q0105	COB
Q0250	COX2
Q0275	COX3
YBR026C	ETR1
YBR243C	ALG7
YDR031W	MIC14
YDR079W	PET100
YDR375C	BCS1
YGL018C	JAC1
YGL068W	MNP1
YGL107C	RMD9
YGL119W	COQ8
YGR112W	SHY1
YHR001W-A	QCR10
YIL070C	MAM33
YJL166W	QCR8
YJL209W	CBP1
YKL055C	OAR1
YKL085W	MDH1									2.45318
YKR046C	PET10
YLR028C	ADE16
YLR201C	COQ9
YML110C	COQ5
YMR165C	PAH1
YMR267W	PPA2
YOR002W	ALG6
YOR221C	MCT1
YPL132W	COX11
YPL159C	PET20
YPR100W	MRPL51
YPR155C	NCA2
YPR191W	QCR2
